# Supplementary material for: Evaluation of global outbreak surveillance performance for high pathogenicity avian influenza and African swine fever
Source: Nat Commun. 2025 May 21;16:4737. doi: 10.1038/s41467-025-60094-9 (PMC12095688; doi:10.1038/s41467-025-60094-9)
Supplement: Supplementary file 4 — Source Data [file 41467_2025_60094_MOESM4_ESM.xlsx]

## Sheet: Figure 1 (Observed)
Figure 1 (Observed)
pathogen	dead	size		pathogen: a pathogen responsible for the outbreak
HPAI	9000	190000		dead: the number of dead animals at initial notification
HPAI	6082	17000		size: the number of susceptible animals on the premise
HPAI	19558	19687
HPAI	70	10500
HPAI	1400	46000
HPAI	200	20200
HPAI	1000	60000
HPAI	3000	10000
HPAI	200	24798
HPAI	2350	15350
HPAI	2000	17000
HPAI	300	160000
HPAI	600	151600
HPAI	1030	27230
HPAI	1283	26460
HPAI	401	38978
HPAI	62	162000
HPAI	193	18859
HPAI	27	17577
HPAI	18653	112900
HPAI	803	21153
HPAI	130	32100
HPAI	80	21150
HPAI	50	60000
HPAI	190	27949
HPAI	5	150714
HPAI	42	21450
HPAI	238	38600
HPAI	257	97225
HPAI	622	73070
HPAI	95	20100
HPAI	100	24644
HPAI	200	35000
HPAI	2200	18000
HPAI	1000	8200
HPAI	500	4500
HPAI	1800	26000
HPAI	19800	31500
HPAI	4200	9000
HPAI	85	6500
HPAI	15850	36790
HPAI	1700	6700
HPAI	17975	57875
HPAI	2570	4750
HPAI	5500	7000
HPAI	1950	2550
HPAI	9899	15729
HPAI	34	55437
HPAI	20	11600
HPAI	0	5000
HPAI	0	3620
HPAI	44	31322
HPAI	225	16800
HPAI	1120	39120
HPAI	1447	99500
HPAI	0	19418
HPAI	0	145329
HPAI	200	55764
HPAI	412	33120
HPAI	700	86048
HPAI	1450	4000
HPAI	150	177440
HPAI	93	87832
HPAI	227	12250
HPAI	850	34589
HPAI	4	19741
HPAI	3	27877
HPAI	20	71811
HPAI	908	66617
HPAI	3000	99200
HPAI	3	28796
HPAI	280	15960
HPAI	978	34850
HPAI	375	15755
HPAI	1	16118
HPAI	240	19000
HPAI	2500	26000
HPAI	380	171911
HPAI	0	248
HPAI	1200	39950
HPAI	234	189100
HPAI	2	11840
HPAI	400	129027
HPAI	12	50
HPAI	29	65
HPAI	11	70
HPAI	11	16
HPAI	15	40
HPAI	30	30
HPAI	33	92
HPAI	70	160
HPAI	3	46
HPAI	83	114
HPAI	68	103
HPAI	85	203
HPAI	27	260
HPAI	20	20
HPAI	17	100
HPAI	267	311
HPAI	60	60
HPAI	131	160
HPAI	78	135
HPAI	32	34
HPAI	50	252
HPAI	145	157
HPAI	50	80
HPAI	9	35
HPAI	10	250
HPAI	16	75
HPAI	55	170
HPAI	60	98
HPAI	29	80
HPAI	0	201
HPAI	255	285
HPAI	262	267
HPAI	15	87
HPAI	180	203
HPAI	156	162
HPAI	8	12
HPAI	33	33
HPAI	78	78
HPAI	5	25
HPAI	51	95
HPAI	13	26
HPAI	5290	10944
HPAI	23	960
HPAI	600	5650
HPAI	375	8800
HPAI	526	3033
HPAI	7816	37449
HPAI	4507	25761
HPAI	1890	4085
HPAI	982	21710
HPAI	822	80809
HPAI	420	53142
HPAI	2500	33000
HPAI	2512	29010
HPAI	173	7605
HPAI	2405	25000
HPAI	200	662
HPAI	7712	43881
HPAI	35	2208
HPAI	4200	21570
HPAI	3000	17374
HPAI	1358	53040
HPAI	40	711
HPAI	320	60000
HPAI	11500	24930
HPAI	50	42228
HPAI	16	161400
HPAI	169	21500
HPAI	615	33871
HPAI	44	740
HPAI	170	15422
HPAI	675	810
HPAI	221	13610
HPAI	2371	72258
HPAI	1600	55312
HPAI	10	22810
HPAI	740	38000
HPAI	1200	11664
HPAI	7	527
HPAI	524	4377
HPAI	5950	17000
HPAI	15	31115
HPAI	174	57474
HPAI	4100	4400
HPAI	3836	16083
HPAI	10	15149
HPAI	60	14825
HPAI	930	27050
HPAI	1130	3800
HPAI	9428	51827
HPAI	90	55280
HPAI	119	1884
HPAI	44	19030
HPAI	240	70000
HPAI	105	13670
HPAI	68	50400
HPAI	300	14100
HPAI	175	385
HPAI	141	47766
HPAI	2000	9475
HPAI	278	745
HPAI	7000	7000
HPAI	9000	12000
HPAI	14	6039
HPAI	12	561
HPAI	354	47373
HPAI	11151	11201
HPAI	150	27800
HPAI	3400	17500
HPAI	6121	21701
HPAI	525	47583
HPAI	21	17250
HPAI	11556	18341
HPAI	2076	6921
HPAI	4119	169413
HPAI	6136	59182
HPAI	7740	18919
HPAI	319	27542
HPAI	29	3141
HPAI	8	29118
HPAI	3515	61054
HPAI	92	43841
HPAI	1	3770
HPAI	0	3570
HPAI	5	7371
HPAI	2	4000
HPAI	5	280
HPAI	16	22796
HPAI	80	16245
HPAI	390	1960
HPAI	8492	59202
HPAI	102	13467
HPAI	500	15300
HPAI	156	41044
HPAI	454	33050
HPAI	3363	122455
HPAI	48	16594
HPAI	1011	20049
HPAI	511	41378
HPAI	2480	5284
HPAI	540	53950
HPAI	34	2209
HPAI	0	10267
HPAI	24	83066
HPAI	46	38747
HPAI	45	38914
HPAI	1500	173662
HPAI	193	35990
HPAI	567	7612
HPAI	329	1224
HPAI	914	12698
HPAI	222	1862
HPAI	2055	15399
HPAI	1000	3114
HPAI	1708	18018
HPAI	0	3071
HPAI	2056	10265
HPAI	2432	23411
HPAI	1000	10784
HPAI	1178	8155
HPAI	1033	15083
HPAI	105	2145
HPAI	2500	23878
HPAI	147	551
HPAI	422	7257
HPAI	2966	32700
HPAI	1275	4415
HPAI	3402	23038
HPAI	3997	12712
HPAI	2900	11915
HPAI	1596	13858
HPAI	0	1080
HPAI	200	14020
HPAI	1470	15094
HPAI	1190	33644
HPAI	3550	10780
HPAI	9193	39367
HPAI	321	11046
HPAI	191	1151
HPAI	172	1345
HPAI	1209	19302
HPAI	1251	11988
HPAI	0	3136
HPAI	995	8124
HPAI	2338	4900
HPAI	824	1454
HPAI	5160	19331
HPAI	8098	29778
HPAI	39	741
HPAI	0	1065
HPAI	897	4000
HPAI	344	996
HPAI	155	878
HPAI	371	2028
HPAI	1075	9699
HPAI	1847	17673
HPAI	1780	14734
HPAI	55	24103
HPAI	1458	11014
HPAI	1421	7370
HPAI	1399	19676
HPAI	903	2973
HPAI	1988	59860
HPAI	2448	10043
HPAI	3080	19111
HPAI	1120	14200
HPAI	806	14800
HPAI	240	10972
HPAI	0	4666
HPAI	4585	13202
HPAI	1143	14275
HPAI	344	918
HPAI	1106	1949
HPAI	4301	33040
HPAI	899	2344
HPAI	293	1077
HPAI	0	6376
HPAI	0	2688
HPAI	1679	9222
HPAI	48	2000
HPAI	997	6731
HPAI	0	500
HPAI	281	742
HPAI	28	2489
HPAI	214	2335
HPAI	0	2153
HPAI	3790	10227
HPAI	17	3405
HPAI	1657	11907
HPAI	1330	15961
HPAI	0	2402
HPAI	490	18427
HPAI	0	1707
HPAI	1820	21071
HPAI	1068	1623
HPAI	6161	22939
HPAI	85	3330
HPAI	1346	11425
HPAI	0	1414
HPAI	597	2855
HPAI	2000	35983
HPAI	2300	27980
HPAI	3570	50329
HPAI	4800	49722
HPAI	0	19368
HPAI	3007	20757
HPAI	0	88
HPAI	930	7032
HPAI	1214	24161
HPAI	1092	16860
HPAI	121	3492
HPAI	3818	18706
HPAI	1480	11404
HPAI	1380	19797
HPAI	26	915
HPAI	4046	27770
HPAI	1354	6084
HPAI	720	10557
HPAI	2100	14585
HPAI	4333	10533
HPAI	0	235
HPAI	2050	2379
HPAI	4200	16410
HPAI	14260	22938
HPAI	6807	11752
HPAI	2649	8632
HPAI	1185	6855
HPAI	214	5224
HPAI	0	1350
HPAI	0	3166
HPAI	15826	24425
HPAI	0	2060
HPAI	0	25637
HPAI	0	15194
HPAI	0	2015
HPAI	2261	18426
HPAI	3734	8705
HPAI	0	839
HPAI	2850	10625
HPAI	4395	17009
HPAI	0	839
HPAI	0	2015
HPAI	0	4325
HPAI	2303	15000
HPAI	11332	27136
HPAI	0	4677
HPAI	3452	16924
HPAI	4050	26051
HPAI	1350	20957
HPAI	15000	23813
HPAI	10200	61620
HPAI	4737	13952
HPAI	1150	2474
HPAI	0	6480
HPAI	2000	8936
HPAI	863	1951
HPAI	6206	12991
HPAI	20950	40615
HPAI	6462	20052
HPAI	1000	66186
HPAI	4220	23897
HPAI	4815	107940
HPAI	3762	7177
HPAI	3533	21159
HPAI	0	12071
HPAI	0	17329
HPAI	5516	27797
HPAI	643	29703
HPAI	5100	23675
HPAI	6728	17253
HPAI	1307	6916
HPAI	4475	5862
HPAI	3075	40434
HPAI	11330	35039
HPAI	2186	15514
HPAI	4018	25147
HPAI	2394	39160
HPAI	4445	25255
HPAI	4500	27348
HPAI	1658	17688
HPAI	0	190
HPAI	197	510
HPAI	1642	18604
HPAI	160	5584
HPAI	0	880
HPAI	613	6610
HPAI	205	279
HPAI	2775	8961
HPAI	798	20163
HPAI	2185	3130
HPAI	2780	14441
HPAI	469	37108
HPAI	13800	79324
HPAI	220	19037
HPAI	14590	50230
HPAI	726	16100
HPAI	6	15
HPAI	15	32
HPAI	25	53
HPAI	15	61
HPAI	9	61
HPAI	6	21
HPAI	14	40
HPAI	4	5
HPAI	114	443
HPAI	3	17
HPAI	6	51
HPAI	50	103
HPAI	21	22
HPAI	9	35
HPAI	17	406
HPAI	11	40
HPAI	5	15
HPAI	12	35
HPAI	14	14
HPAI	6	16
HPAI	12	81
HPAI	2	9
HPAI	19	43
HPAI	40	124
HPAI	6	33
HPAI	1300	137500
HPAI	50	6550
HPAI	36	2970
HPAI	38	7086
HPAI	6	7537
HPAI	49	14479
HPAI	78	28892
HPAI	4	3346
HPAI	0	1832
HPAI	0	3360
HPAI	1500	176500
HPAI	72	7788
HPAI	0	1250
HPAI	1000	6000
HPAI	637	3937
HPAI	1235	17797
HPAI	55	13298
HPAI	0	1885
HPAI	21	23043
HPAI	103	10111
HPAI	22	14221
HPAI	94	582
HPAI	1740	19000
HPAI	198	38000
HPAI	300	27600
HPAI	100	6000
HPAI	400	800
HPAI	204	33600
HPAI	6	36000
HPAI	429	50000
HPAI	120	15000
HPAI	1000	30000
HPAI	900	33000
HPAI	100	2300
HPAI	300	2700
HPAI	18	26
HPAI	6	14
HPAI	3	17
HPAI	11	25
HPAI	10	10
HPAI	0	6
HPAI	54	67
HPAI	16	58
HPAI	0	22
HPAI	15	145
HPAI	0	10
HPAI	9	12
HPAI	5	91
HPAI	58	58
HPAI	77	203
HPAI	53	70
HPAI	3	40
HPAI	0	35
HPAI	13	70
HPAI	1	89
HPAI	40	55
HPAI	5	6
HPAI	10	22
HPAI	40	50
HPAI	7	15
HPAI	4	9
HPAI	20	26
HPAI	17	34
HPAI	0	21
HPAI	20	60
HPAI	0	30
HPAI	400	6000
HPAI	0	12043
HPAI	0	3597
HPAI	700	7000
HPAI	120	3700
HPAI	25	3900
HPAI	5	612
HPAI	2	6000
HPAI	146	700
HPAI	50	5000
HPAI	0	5200
HPAI	0	4000
HPAI	0	390
HPAI	0	3200
HPAI	0	19980
HPAI	3	5800
HPAI	0	670
HPAI	10	1080
HPAI	3	2900
HPAI	0	3200
HPAI	0	995
HPAI	0	500
HPAI	0	1010
HPAI	10	4300
HPAI	40	5014
HPAI	50	1650
HPAI	0	11300
HPAI	0	3235
HPAI	0	2000
HPAI	0	3100
HPAI	0	6400
HPAI	10	6400
HPAI	1	1800
HPAI	18	4060
HPAI	41	7000
HPAI	0	3817
HPAI	100	6000
HPAI	13	36700
HPAI	0	2368
HPAI	0	3100
HPAI	0	8364
HPAI	0	914
HPAI	0	995
HPAI	0	10000
HPAI	0	1632
HPAI	0	255
HPAI	12	4986
HPAI	130	4200
HPAI	0	7500
HPAI	52	6400
HPAI	65	11500
HPAI	50	8400
HPAI	30	5900
HPAI	100	36687
HPAI	16	8390
HPAI	0	870
HPAI	0	1700
HPAI	10	10000
HPAI	0	3300
HPAI	82	2460
HPAI	20	1750
HPAI	14	3050
HPAI	200	9650
HPAI	0	4000
HPAI	300	20200
HPAI	100	6400
HPAI	60	6700
HPAI	0	12000
HPAI	90	4400
HPAI	713	1400
HPAI	51	1000
HPAI	0	300
HPAI	400	12500
HPAI	200	6120
HPAI	20	15100
HPAI	36	14000
HPAI	6	7500
HPAI	900	10000
HPAI	0	4510
HPAI	16	6300
HPAI	250	4800
HPAI	50	900
HPAI	300	17790
HPAI	0	1200
HPAI	3	5420
HPAI	9	3200
HPAI	35	4000
HPAI	18	950
HPAI	20	1100
HPAI	2	3040
HPAI	2	6520
HPAI	10	6300
HPAI	60	1260
HPAI	44	1408
HPAI	590	6950
HPAI	48	4640
HPAI	550	7200
HPAI	639	12318
HPAI	10	6300
HPAI	40	400
HPAI	60	1260
HPAI	85	4086
HPAI	100	500
HPAI	60	1260
HPAI	35	2400
HPAI	500	8000
HPAI	300	3000
HPAI	30	1190
HPAI	85	4086
HPAI	5	400
HPAI	360	15675
HPAI	100	500
HPAI	300	11000
HPAI	250	7500
HPAI	0	11000
HPAI	6	13000
HPAI	100	7500
HPAI	700	6000
HPAI	0	37000
HPAI	33	265
HPAI	0	6000
HPAI	60	900
HPAI	1	2500
HPAI	0	13200
HPAI	0	9000
HPAI	1	1850
HPAI	60	2100
HPAI	0	3900
HPAI	124	5280
HPAI	0	17500
HPAI	0	774
HPAI	100	4400
HPAI	2800	2840
HPAI	1000	9200
HPAI	15	2200
HPAI	0	1000
HPAI	200	3200
HPAI	120	6284
HPAI	20	2550
HPAI	0	3200
HPAI	45	5350
HPAI	22	8500
HPAI	400	1660
HPAI	600	1837
HPAI	3	1400
HPAI	100	6540
HPAI	2	1344
HPAI	40	3080
HPAI	100	950
HPAI	15	570
HPAI	110	3294
HPAI	150	300
HPAI	400	5500
HPAI	3	1400
HPAI	18	1331
HPAI	60	1800
HPAI	100	1200
HPAI	130	141
HPAI	89	7038
HPAI	200	2100
HPAI	400	4500
HPAI	100	5900
HPAI	168	3000
HPAI	50	3200
HPAI	31	470
HPAI	300	5000
HPAI	5200	5300
HPAI	100	3000
HPAI	4	645
HPAI	300	4500
HPAI	810	10500
HPAI	7	900
HPAI	3	1400
HPAI	20	1000
HPAI	50	8400
HPAI	4	114
HPAI	30	960
HPAI	500	10500
HPAI	80	6300
HPAI	128	17190
HPAI	45	996
HPAI	400	1800
HPAI	23	1000
HPAI	60	850
HPAI	400	4400
HPAI	50	680
HPAI	40	803
HPAI	68	1860
HPAI	197	2899
HPAI	100	8370
HPAI	150	6800
HPAI	0	6200
HPAI	100	13500
HPAI	45	250
HPAI	50	560
HPAI	300	7200
HPAI	850	1700
HPAI	120	6284
HPAI	50	8000
HPAI	1	4000
HPAI	1	4600
HPAI	160	3060
HPAI	150	2100
HPAI	50	4560
HPAI	150	2100
HPAI	300	1100
HPAI	26	4640
HPAI	100	4400
HPAI	10	310
HPAI	140	1250
HPAI	800	40000
HPAI	51	4400
HPAI	40	798
HPAI	100	5000
HPAI	0	4542
HPAI	0	3187
HPAI	0	5200
HPAI	100	4000
HPAI	8	3400
HPAI	26	1030
HPAI	200	3000
HPAI	100	2500
HPAI	27	3900
HPAI	39	873
HPAI	70	4200
HPAI	86	4848
HPAI	30	1500
HPAI	1000	10500
HPAI	250	4800
HPAI	30	300
HPAI	1080	2160
HPAI	50	6000
HPAI	37	521
HPAI	65	1860
HPAI	71	1000
HPAI	333	2257
HPAI	5	6000
HPAI	2000	4000
HPAI	82	882
HPAI	760	3080
HPAI	105	4265
HPAI	5	9728
HPAI	210	810
HPAI	850	4400
HPAI	150	2600
HPAI	20	9120
HPAI	100	4700
HPAI	150	6300
HPAI	100	5402
HPAI	3800	10400
HPAI	80	2700
HPAI	60	654
HPAI	330	9000
HPAI	30	7200
HPAI	140	4650
HPAI	500	10500
HPAI	40	560
HPAI	10	2730
HPAI	4000	76000
HPAI	200	2976
HPAI	100	2900
HPAI	100	10900
HPAI	200	1920
HPAI	0	1964
HPAI	60	14800
HPAI	410	4400
HPAI	20	12600
HPAI	70	4400
HPAI	29	3029
HPAI	280	8400
HPAI	300	17790
HPAI	0	10800
HPAI	0	2786
HPAI	25	840
HPAI	2000	20000
HPAI	10	6592
HPAI	30	1250
HPAI	0	239
HPAI	1000	10000
HPAI	0	832
HPAI	40	8000
HPAI	0	200
HPAI	0	14000
HPAI	0	14300
HPAI	37	365
HPAI	0	827
HPAI	0	1330
HPAI	100	5400
HPAI	0	3070
HPAI	0	3400
HPAI	0	10450
HPAI	0	22000
HPAI	0	930
HPAI	0	6000
HPAI	0	6000
HPAI	6	5845
HPAI	0	5000
HPAI	0	20500
HPAI	0	6200
HPAI	0	3000
HPAI	0	5000
HPAI	0	10000
HPAI	0	8500
HPAI	61	2000
HPAI	0	999
HPAI	0	20000
HPAI	28	2800
HPAI	0	1230
HPAI	0	465
HPAI	0	6500
HPAI	0	5000
HPAI	0	1000
HPAI	0	6000
HPAI	0	150
HPAI	0	2030
HPAI	40	2000
HPAI	0	10200
HPAI	0	225
HPAI	0	850
HPAI	0	5260
HPAI	12	3200
HPAI	0	3200
HPAI	0	900
HPAI	0	13760
HPAI	0	942
HPAI	20	4800
HPAI	0	18000
HPAI	15000	77450
HPAI	250	28000
HPAI	1500	30400
HPAI	300	24000
HPAI	580	39000
HPAI	200	28000
HPAI	20	4200
HPAI	910	16000
HPAI	0	1800
HPAI	0	10000
HPAI	0	9600
HPAI	40	8000
HPAI	0	6990
HPAI	0	2510
HPAI	0	880
HPAI	0	11400
HPAI	0	17000
HPAI	0	2000
HPAI	0	11000
HPAI	0	4000
HPAI	0	6120
HPAI	0	9120
HPAI	0	2800
HPAI	1	2291
HPAI	22	12560
HPAI	0	12800
HPAI	0	9650
HPAI	0	26000
HPAI	0	16800
HPAI	0	12600
HPAI	0	9647
HPAI	0	7750
HPAI	0	800
HPAI	0	1044
HPAI	0	1520
HPAI	1000	10800
HPAI	0	8800
HPAI	0	15472
HPAI	50	11250
HPAI	0	5026
HPAI	60	43874
HPAI	0	10700
HPAI	0	140
HPAI	5	3200
HPAI	0	981
HPAI	2	3470
HPAI	1	1428
HPAI	100	11100
HPAI	0	2000
HPAI	0	800
HPAI	8	752
HPAI	3	4040
HPAI	0	300
HPAI	0	5150
HPAI	0	8000
HPAI	0	4200
HPAI	0	3721
HPAI	0	13650
HPAI	30	9180
HPAI	0	8000
HPAI	100	6100
HPAI	0	6500
HPAI	0	1044
HPAI	15	15472
HPAI	0	5026
HPAI	22	8600
HPAI	0	1520
HPAI	12	4400
HPAI	0	1750
HPAI	22	3672
HPAI	17	1000
HPAI	80	3000
HPAI	37	1024
HPAI	20	840
HPAI	4	9000
HPAI	0	6000
HPAI	15	6000
HPAI	0	600
HPAI	0	822
HPAI	0	28100
HPAI	0	1100
HPAI	0	4320
HPAI	6	9955
HPAI	0	600
HPAI	0	9612
HPAI	0	1026
HPAI	0	2550
HPAI	0	6000
HPAI	0	1020
HPAI	0	1500
HPAI	20	3200
HPAI	0	2236
HPAI	7	33600
HPAI	0	9080
HPAI	15	7788
HPAI	0	10500
HPAI	0	12500
HPAI	12	700
HPAI	0	1200
HPAI	0	1000
HPAI	0	12000
HPAI	0	3750
HPAI	0	1200
HPAI	30	8800
HPAI	3	7700
HPAI	20	11500
HPAI	2	2270
HPAI	0	920
HPAI	0	5000
HPAI	3	1400
HPAI	0	1000
HPAI	200	4400
HPAI	0	4056
HPAI	61	10000
HPAI	0	1460
HPAI	0	15600
HPAI	0	3500
HPAI	50	6200
HPAI	30	12000
HPAI	70	1820
HPAI	8	400
HPAI	500	20000
HPAI	0	2404
HPAI	0	4742
HPAI	0	9700
HPAI	0	3400
HPAI	0	4050
HPAI	0	4080
HPAI	30	12600
HPAI	50	2500
HPAI	0	1306
HPAI	0	2000
HPAI	0	3821
HPAI	0	1080
HPAI	0	180
HPAI	0	2900
HPAI	0	1800
HPAI	150	5800
HPAI	10	1000
HPAI	190	2063
HPAI	0	10000
HPAI	0	1700
HPAI	0	800
HPAI	0	9070
HPAI	0	15800
HPAI	17	1700
HPAI	40	9000
HPAI	0	12000
HPAI	0	2200
HPAI	1	1450
HPAI	0	8800
HPAI	1010	3510
HPAI	0	5310
HPAI	0	6780
HPAI	0	2800
HPAI	12	6000
HPAI	20	2000
HPAI	25	600
HPAI	0	6120
HPAI	0	8996
HPAI	30	20700
HPAI	100	12396
HPAI	3	1120
HPAI	0	8000
HPAI	70	560
HPAI	1	850
HPAI	0	4700
HPAI	100	1700
HPAI	0	2000
HPAI	0	1200
HPAI	0	150
HPAI	0	10600
HPAI	0	5000
HPAI	0	472
HPAI	42	7900
HPAI	60	13650
HPAI	3	4500
HPAI	0	550
HPAI	61	4200
HPAI	61	11200
HPAI	0	7200
HPAI	0	180
HPAI	0	2100
HPAI	100	15500
HPAI	25	12000
HPAI	1	1880
HPAI	250	2202
HPAI	0	5000
HPAI	0	7000
HPAI	10	9600
HPAI	20	2840
HPAI	99	1800
HPAI	20	8400
HPAI	10	720
HPAI	0	4800
HPAI	200	4800
HPAI	0	225
HPAI	0	4820
HPAI	1	9000
HPAI	0	5000
HPAI	0	350
HPAI	0	10165
HPAI	0	1800
HPAI	50	5965
HPAI	0	9000
HPAI	0	1006
HPAI	3	2000
HPAI	0	500
HPAI	0	1078
HPAI	0	1800
HPAI	0	2066
HPAI	10	3200
HPAI	0	3200
HPAI	0	1000
HPAI	0	1000
HPAI	0	300
HPAI	0	966
HPAI	50	1300
HPAI	0	800
HPAI	1200	15000
HPAI	0	4400
HPAI	0	12760
HPAI	0	4600
HPAI	0	996
HPAI	0	3500
HPAI	0	1390
HPAI	0	4400
HPAI	0	800
HPAI	0	5800
HPAI	0	4400
HPAI	3	336
HPAI	0	4000
HPAI	0	4837
HPAI	16	1616
HPAI	4	4000
HPAI	40	900
HPAI	80	4500
HPAI	0	1100
HPAI	10	11512
HPAI	0	1200
HPAI	0	6000
HPAI	0	896
HPAI	0	6000
HPAI	0	2000
HPAI	0	7000
HPAI	0	2200
HPAI	0	3210
HPAI	0	3298
HPAI	0	450
HPAI	0	5300
HPAI	10	16800
HPAI	3	999
HPAI	0	2680
HPAI	0	2765
HPAI	20	3740
HPAI	7	2310
HPAI	3	1795
HPAI	0	4100
HPAI	30	17600
HPAI	0	1250
HPAI	0	956
HPAI	0	936
HPAI	0	850
HPAI	10	2448
HPAI	0	1370
HPAI	250	5200
HPAI	100	6700
HPAI	0	1140
HPAI	0	2652
HPAI	36	4000
HPAI	0	3020
HPAI	0	1370
HPAI	23	8500
HPAI	0	1620
HPAI	0	554
HPAI	0	1982
HPAI	0	250
HPAI	0	890
HPAI	0	450
HPAI	0	2760
HPAI	0	600
HPAI	48	4400
HPAI	0	1484
HPAI	0	2193
HPAI	0	8400
HPAI	0	1164
HPAI	30	2500
HPAI	51	2123
HPAI	60	42400
HPAI	0	6600
HPAI	37	680
HPAI	0	12000
HPAI	0	1693
HPAI	0	4500
HPAI	0	11550
HPAI	0	510
HPAI	0	947
HPAI	230	12000
HPAI	0	7650
HPAI	1	5300
HPAI	0	1580
HPAI	32	7488
HPAI	1	2400
HPAI	40	8800
HPAI	50	4380
HPAI	50	1530
HPAI	0	960
HPAI	235	58600
HPAI	10	1190
HPAI	30	3800
HPAI	150	1330
HPAI	25	22000
HPAI	1	2000
HPAI	0	3900
HPAI	0	1920
HPAI	50	900
HPAI	0	4131
HPAI	30	6000
HPAI	0	3000
HPAI	0	2160
HPAI	0	6000
HPAI	0	8400
HPAI	0	161
HPAI	0	400
HPAI	5	6000
HPAI	0	800
HPAI	60	4300
HPAI	0	2000
HPAI	40	3600
HPAI	0	970
HPAI	0	1696
HPAI	0	1625
HPAI	35	95
HPAI	0	319
HPAI	0	11900
HPAI	0	6000
HPAI	0	4500
HPAI	0	5000
HPAI	0	41690
HPAI	0	1854
HPAI	8	4500
HPAI	0	80
HPAI	15	6600
HPAI	1	5000
HPAI	400	15200
HPAI	0	6200
HPAI	10	2450
HPAI	0	110
HPAI	3	12000
HPAI	0	34200
HPAI	0	1300
HPAI	15	130
HPAI	25	12000
HPAI	1	6300
HPAI	500	87000
HPAI	0	866
HPAI	0	757
HPAI	100	16200
HPAI	10	10000
HPAI	0	16800
HPAI	0	8772
HPAI	240	12000
HPAI	50	6000
HPAI	0	8466
HPAI	0	5000
HPAI	34	8000
HPAI	40	8000
HPAI	0	12500
HPAI	200	14000
HPAI	200	11200
HPAI	2000	45000
HPAI	100	7000
HPAI	12	1300
HPAI	0	9000
HPAI	200	5600
HPAI	0	18000
HPAI	0	9800
HPAI	0	6000
HPAI	200	23000
HPAI	50	3600
HPAI	0	1400
HPAI	0	13400
HPAI	145	1990
HPAI	0	6120
HPAI	1000	4200
HPAI	100	8242
HPAI	100	22500
HPAI	400	38000
HPAI	60	15000
HPAI	300	20500
HPAI	100	8600
HPAI	50	4350
HPAI	0	5800
HPAI	0	400
HPAI	50	2870
HPAI	10	1600
HPAI	0	640
HPAI	0	140
HPAI	28	16000
HPAI	10	9220
HPAI	0	17500
HPAI	50	13200
HPAI	0	3300
HPAI	0	840
HPAI	300	26720
HPAI	30	800
HPAI	50	24000
HPAI	50	16000
HPAI	0	5330
HPAI	100	23300
HPAI	0	1000
HPAI	50	10500
HPAI	50	5000
HPAI	40	4000
HPAI	0	2795
HPAI	0	3000
HPAI	0	10900
HPAI	200	29000
HPAI	0	6000
HPAI	50	7500
HPAI	0	2200
HPAI	100	19000
HPAI	10	5300
HPAI	0	9500
HPAI	100	20000
HPAI	0	2000
HPAI	100	2200
HPAI	10	2500
HPAI	0	1200
HPAI	40	10000
HPAI	20	19000
HPAI	10	4000
HPAI	50	5000
HPAI	100	12500
HPAI	50	8200
HPAI	10	500
HPAI	262	29343
HPAI	20	2200
HPAI	0	5700
HPAI	20	5300
HPAI	200	8000
HPAI	0	7680
HPAI	400	48000
HPAI	2000	165000
HPAI	200	11000
HPAI	100	7800
HPAI	200	35500
HPAI	0	5400
HPAI	0	1312
HPAI	600	12900
HPAI	10	4000
HPAI	200	13870
HPAI	200	10200
HPAI	50	6800
HPAI	90	34600
HPAI	20	8400
HPAI	750	15000
HPAI	200	15000
HPAI	200	13500
HPAI	0	10000
HPAI	20	4000
HPAI	20	7000
HPAI	30	7500
HPAI	20	12000
HPAI	0	8000
HPAI	300	4400
HPAI	100	12795
HPAI	100	18500
HPAI	0	7000
HPAI	10	1554
HPAI	100	18500
HPAI	200	28700
HPAI	50	4800
HPAI	200	13600
HPAI	100	7200
HPAI	0	13510
HPAI	10	400
HPAI	0	11000
HPAI	0	2077
HPAI	0	21000
HPAI	40	9800
HPAI	100	4000
HPAI	200	6500
HPAI	20	7200
HPAI	30	10700
HPAI	50	4600
HPAI	100	10300
HPAI	20	7200
HPAI	10	5400
HPAI	200	20200
HPAI	200	7600
HPAI	200	30900
HPAI	200	5188
HPAI	100	18000
HPAI	200	32000
HPAI	0	4000
HPAI	10	4400
HPAI	200	16300
HPAI	100	21000
HPAI	50	8500
HPAI	300	38000
HPAI	50	7000
HPAI	20	1000
HPAI	20	5200
HPAI	0	500
HPAI	1	10000
HPAI	1	28000
HPAI	0	2600
HPAI	50	9000
HPAI	0	12000
HPAI	4	10000
HPAI	45	18000
HPAI	200	120000
HPAI	80	6200
HPAI	0	4912
HPAI	0	3000
HPAI	0	7500
HPAI	10	3835
HPAI	100	12200
HPAI	200	18000
HPAI	0	88800
HPAI	5	1125
HPAI	0	1113
HPAI	200	8500
HPAI	0	1224
HPAI	120	10500
HPAI	20	1400
HPAI	0	2250
HPAI	0	722
HPAI	0	12600
HPAI	0	7200
HPAI	200	6800
HPAI	100	17000
HPAI	300	14000
HPAI	200	8000
HPAI	400	12700
HPAI	1000	100000
HPAI	200	20000
HPAI	200	20000
HPAI	100	7000
HPAI	50	4300
HPAI	0	1152
HPAI	0	24000
HPAI	1	9600
HPAI	100	50000
HPAI	50	24000
HPAI	100	2340
HPAI	20	10000
HPAI	0	33100
HPAI	5	13500
HPAI	0	34000
HPAI	50	12000
HPAI	200	12500
HPAI	10	15000
HPAI	150	37000
HPAI	410	9500
HPAI	50	7700
HPAI	500	7500
HPAI	0	53000
HPAI	110	13000
HPAI	20	6500
HPAI	40	4000
HPAI	0	1080
HPAI	20	2000
HPAI	300	12500
HPAI	200	16000
HPAI	200	8575
HPAI	100	6150
HPAI	300	30000
HPAI	15	15000
HPAI	5000	45000
HPAI	0	5700
HPAI	30	24000
HPAI	40	4500
HPAI	200	15000
HPAI	20	4400
HPAI	20	8700
HPAI	20	3250
HPAI	300	26100
HPAI	20	8700
HPAI	200	6000
HPAI	20	9900
HPAI	200	18500
HPAI	100	4000
HPAI	20	15300
HPAI	200	15500
HPAI	200	9000
HPAI	20	4800
HPAI	20	9000
HPAI	20	15500
HPAI	200	18800
HPAI	200	17000
HPAI	20	21000
HPAI	10	1500
HPAI	200	7350
HPAI	50	11000
HPAI	600	7500
HPAI	0	2200
HPAI	0	1300
HPAI	200	4800
HPAI	2000	8600
HPAI	200	8500
HPAI	500	7500
HPAI	200	4400
HPAI	0	8250
HPAI	200	7200
HPAI	200	75000
HPAI	200	6660
HPAI	500	10000
HPAI	300	7000
HPAI	300	9282
HPAI	20	2580
HPAI	300	6500
HPAI	0	12500
HPAI	200	5195
HPAI	1000	35000
HPAI	1000	21000
HPAI	0	4400
HPAI	600	5800
HPAI	5000	29500
HPAI	2000	20000
HPAI	500	8935
HPAI	300	5100
HPAI	1000	16600
HPAI	20	2000
HPAI	500	11000
HPAI	1000	24000
HPAI	3000	93000
HPAI	5000	123500
HPAI	300	4500
HPAI	1500	17000
HPAI	400	8400
HPAI	2000	30000
HPAI	400	9000
HPAI	0	17000
HPAI	2000	111000
HPAI	2000	60000
HPAI	1000	30000
HPAI	1000	20000
HPAI	20	5300
HPAI	300	3950
HPAI	200	2500
HPAI	1500	30000
HPAI	500	12600
HPAI	1000	25000
HPAI	500	13200
HPAI	2000	38100
HPAI	500	13900
HPAI	1000	19900
HPAI	400	9600
HPAI	500	19500
HPAI	200	23500
HPAI	200	15800
HPAI	1	8700
HPAI	0	6000
HPAI	0	5200
HPAI	20	15000
HPAI	0	10000
HPAI	20	9500
HPAI	0	1400
HPAI	0	4200
HPAI	20	4300
HPAI	0	10000
HPAI	0	32640
HPAI	0	10000
HPAI	10	1500
HPAI	50	10000
HPAI	10	5400
HPAI	0	13000
HPAI	67	6000
HPAI	0	4800
HPAI	20	5200
HPAI	200	12000
HPAI	50	5235
HPAI	0	9630
HPAI	200	7669
HPAI	200	3900
HPAI	200	5300
HPAI	200	7600
HPAI	300	3600
HPAI	4000	83000
HPAI	100	1700
HPAI	1000	22000
HPAI	100	2150
HPAI	3000	64000
HPAI	0	1393
HPAI	0	1560
HPAI	2000	18000
HPAI	200	1400
HPAI	1000	14800
HPAI	200	4300
HPAI	400	6250
HPAI	1000	20000
HPAI	500	9000
HPAI	200	1400
HPAI	1000	10560
HPAI	500	10379
HPAI	200	4200
HPAI	2000	4800
HPAI	200	12500
HPAI	200	7200
HPAI	20	3500
HPAI	1000	11200
HPAI	400	5600
HPAI	1000	10400
HPAI	500	10000
HPAI	3000	22000
HPAI	1000	7500
HPAI	600	6300
HPAI	500	4300
HPAI	20	4300
HPAI	100	4000
HPAI	700	8700
HPAI	4000	81000
HPAI	50	4900
HPAI	400	6000
HPAI	400	4800
HPAI	1000	11000
HPAI	400	16000
HPAI	1000	18000
HPAI	100	8600
HPAI	0	1650
HPAI	1000	20604
HPAI	100	2300
HPAI	20	4400
HPAI	200	2200
HPAI	80	8000
HPAI	4000	150000
HPAI	100	1800
HPAI	300	5200
HPAI	400	13900
HPAI	500	25000
HPAI	400	8800
HPAI	500	15500
HPAI	400	10600
HPAI	500	17100
HPAI	0	2650
HPAI	10	9000
HPAI	10	8000
HPAI	0	5100
HPAI	0	5000
HPAI	143	15000
HPAI	11	14900
HPAI	10	63500
HPAI	0	9420
HPAI	400	5600
HPAI	1000	20500
HPAI	100	3900
HPAI	400	9690
HPAI	400	5400
HPAI	100	1392
HPAI	100	1130
HPAI	1000	13200
HPAI	1000	8800
HPAI	1000	15600
HPAI	2000	46000
HPAI	1000	21600
HPAI	1000	27000
HPAI	300	6000
HPAI	1000	20000
HPAI	2000	28000
HPAI	800	13000
HPAI	0	12750
HPAI	0	13000
HPAI	0	4300
HPAI	500	10200
HPAI	0	7900
HPAI	200	25000
HPAI	1000	16000
HPAI	1000	11000
HPAI	1000	17500
HPAI	200	14730
HPAI	200	19000
HPAI	500	6600
HPAI	0	1050
HPAI	50	30000
HPAI	50	6000
HPAI	1000	14000
HPAI	200	8100
HPAI	100	2400
HPAI	300	4300
HPAI	200	4400
HPAI	200	14800
HPAI	200	4500
HPAI	100	9400
HPAI	50	2530
HPAI	0	5000
HPAI	500	11900
HPAI	20	4600
HPAI	400	9500
HPAI	500	8200
HPAI	400	9000
HPAI	2000	21730
HPAI	1000	16000
HPAI	200	13700
HPAI	0	3000
HPAI	100	2500
HPAI	0	4000
HPAI	20	12500
HPAI	0	14000
HPAI	100	11000
HPAI	200	4400
HPAI	20	5000
HPAI	200	27000
HPAI	0	104500
HPAI	0	4500
HPAI	1000	14700
HPAI	2000	19000
HPAI	200	9800
HPAI	100	2200
HPAI	2000	61373
HPAI	1000	20500
HPAI	200	11000
HPAI	1000	19800
HPAI	200	3400
HPAI	20	4500
HPAI	200	6000
HPAI	500	6500
HPAI	200	7350
HPAI	500	11000
HPAI	20	4500
HPAI	100	9000
HPAI	300	5700
HPAI	1000	19000
HPAI	200	6000
HPAI	100	3500
HPAI	200	6000
HPAI	3000	28800
HPAI	500	18500
HPAI	0	8000
HPAI	200	7000
HPAI	0	7350
HPAI	200	5000
HPAI	200	8785
HPAI	2000	4450
HPAI	400	27000
HPAI	0	16000
HPAI	200	4400
HPAI	200	9600
HPAI	0	45300
HPAI	300	7300
HPAI	200	4300
HPAI	1000	10100
HPAI	1000	11322
HPAI	200	5120
HPAI	100	8760
HPAI	200	28700
HPAI	200	14200
HPAI	1500	23000
HPAI	2000	21100
HPAI	0	2700
HPAI	0	8900
HPAI	0	33500
HPAI	0	8000
HPAI	0	154
HPAI	45	4500
HPAI	0	127
HPAI	20	26000
HPAI	200	8000
HPAI	200	10000
HPAI	200	13000
HPAI	200	21500
HPAI	200	2560
HPAI	1000	11373
HPAI	1000	18900
HPAI	200	16200
HPAI	200	10000
HPAI	2000	30000
HPAI	200	10000
HPAI	200	7750
HPAI	200	9200
HPAI	500	8600
HPAI	1000	18000
HPAI	1000	27000
HPAI	200	6750
HPAI	3000	65000
HPAI	2000	30000
HPAI	0	103300
HPAI	0	30000
HPAI	0	28000
HPAI	0	12000
HPAI	0	24400
HPAI	0	16300
HPAI	15	5830
HPAI	2000	31000
HPAI	0	10000
HPAI	500	10000
HPAI	500	27400
HPAI	200	4000
HPAI	300	4300
HPAI	2000	76000
HPAI	200	4400
HPAI	500	16600
HPAI	2000	43000
HPAI	0	15000
HPAI	100	4200
HPAI	0	3000
HPAI	0	4400
HPAI	10	18000
HPAI	20	2000
HPAI	15	6000
HPAI	0	8000
HPAI	0	4500
HPAI	0	4603
HPAI	0	6500
HPAI	15	13000
HPAI	200	4000
HPAI	60	1754
HPAI	0	930
HPAI	0	6000
HPAI	0	2800
HPAI	200	8500
HPAI	0	1500
HPAI	200	3900
HPAI	0	11000
HPAI	0	13300
HPAI	1000	20000
HPAI	200	4400
HPAI	2000	54500
HPAI	0	4000
HPAI	3000	14000
HPAI	200	9500
HPAI	2000	113000
HPAI	0	3500
HPAI	200	16200
HPAI	20	15000
HPAI	100	5200
HPAI	0	11350
HPAI	0	12850
HPAI	500	26000
HPAI	0	4284
HPAI	0	31470
HPAI	100	20000
HPAI	0	5700
HPAI	0	21600
HPAI	0	8800
HPAI	0	21000
HPAI	0	14100
HPAI	0	25500
HPAI	4	250
HPAI	200	4300
HPAI	100	2500
HPAI	500	12000
HPAI	100	12000
HPAI	100	10000
HPAI	2000	29000
HPAI	0	5000
HPAI	600	6000
HPAI	0	18000
HPAI	40	9000
HPAI	120	13000
HPAI	20	20000
HPAI	20	5000
HPAI	0	7500
HPAI	0	33000
HPAI	0	37000
HPAI	200	13000
HPAI	0	22000
HPAI	1000	15800
HPAI	50	11000
HPAI	1000	13770
HPAI	20	672
HPAI	500	10000
HPAI	600	8600
HPAI	1000	10000
HPAI	50	1176
HPAI	50	1150
HPAI	0	16000
HPAI	1000	60000
HPAI	2000	20250
HPAI	100	9000
HPAI	0	13800
HPAI	0	1900
HPAI	0	4500
HPAI	0	12500
HPAI	1000	8800
HPAI	400	4400
HPAI	400	7840
HPAI	1000	12750
HPAI	200	3500
HPAI	50	7300
HPAI	15	16000
HPAI	0	7040
HPAI	0	6500
HPAI	300	3500
HPAI	30	2500
HPAI	100	6000
HPAI	200	15500
HPAI	2000	96000
HPAI	10	6118
HPAI	0	10000
HPAI	0	56000
HPAI	68	25000
HPAI	40	4000
HPAI	0	16000
HPAI	0	8444
HPAI	6000	6400
HPAI	300	8500
HPAI	100	9360
HPAI	200	12600
HPAI	200	13200
HPAI	100	8090
HPAI	1000	59976
HPAI	100	7166
HPAI	1000	39474
HPAI	100	12600
HPAI	50	1300
HPAI	0	9750
HPAI	700	5200
HPAI	50	190000
HPAI	20	18000
HPAI	0	36000
HPAI	0	5000
HPAI	200	4000
HPAI	400	7200
HPAI	100	5100
HPAI	0	4640
HPAI	200	17600
HPAI	500	4300
HPAI	30	14500
HPAI	0	14500
HPAI	500	10100
HPAI	0	3900
HPAI	0	3600
HPAI	0	18900
HPAI	2045	11650
HPAI	6750	13500
HPAI	0	103400
HPAI	2250	34050
HPAI	0	5852
HPAI	0	21800
HPAI	1240	9000
HPAI	0	5720
HPAI	200	7700
HPAI	0	7730
HPAI	0	12671
HPAI	100	8800
HPAI	0	4100
HPAI	0	8000
HPAI	0	5790
HPAI	10	3760
HPAI	500	17200
HPAI	20	5850
HPAI	1000	83100
HPAI	200	11000
HPAI	150	10535
HPAI	0	1400
HPAI	0	1000
HPAI	10	9000
HPAI	0	4230
HPAI	0	3060
HPAI	0	480
HPAI	0	1400
HPAI	0	3707
HPAI	0	4343
HPAI	0	900
HPAI	70	750
HPAI	0	22440
HPAI	6	1000
HPAI	0	1050
HPAI	75	2650
HPAI	16000	20000
HPAI	300	4000
HPAI	0	151000
HPAI	0	5360
HPAI	0	4800
HPAI	1000	22000
HPAI	200	6800
HPAI	50	4440
HPAI	200	18800
HPAI	0	3500
HPAI	0	76700
HPAI	5000	14400
HPAI	2	2744
HPAI	0	9600
HPAI	200	4500
HPAI	100	3920
HPAI	0	5000
HPAI	2	8037
HPAI	0	12750
HPAI	46	24000
HPAI	50	8370
HPAI	100	12000
HPAI	100	1400
HPAI	0	3700
HPAI	0	1558
HPAI	0	2058
HPAI	0	4300
HPAI	0	5000
HPAI	25	1730
HPAI	2400	30000
HPAI	0	12000
HPAI	0	24000
HPAI	0	2500
HPAI	53	2450
HPAI	0	100
HPAI	0	1010
HPAI	2	4500
HPAI	50	3800
HPAI	500	15600
HPAI	300	15100
HPAI	200	5628
HPAI	170	2550
HPAI	100	3600
HPAI	100	9690
HPAI	0	12200
HPAI	0	7500
HPAI	0	24000
HPAI	0	500
HPAI	2	800
HPAI	130	3000
HPAI	0	650
HPAI	10	6000
HPAI	0	8400
HPAI	0	16320
HPAI	0	8100
HPAI	0	4500
HPAI	200	11000
HPAI	6	11150
HPAI	0	7000
HPAI	0	2500
HPAI	0	8400
HPAI	0	17500
HPAI	0	11500
HPAI	0	45000
HPAI	0	4150
HPAI	0	105000
HPAI	100	8800
HPAI	0	57000
HPAI	0	5120
HPAI	0	6636
HPAI	10	4870
HPAI	0	4100
HPAI	49	1000
HPAI	0	20000
HPAI	40	960
HPAI	20	1500
HPAI	500	3800
HPAI	8	1500
HPAI	0	988
HPAI	0	6162
HPAI	2	9076
HPAI	250	2500
HPAI	0	112000
HPAI	0	22600
HPAI	24	6773
HPAI	100	4500
HPAI	100	4400
HPAI	10	10000
HPAI	10	7400
HPAI	100	21000
HPAI	100	12000
HPAI	15	3000
HPAI	30	8500
HPAI	1	1800
HPAI	5	4000
HPAI	30	112
HPAI	0	900
HPAI	2	12656
HPAI	10	812
HPAI	70	4700
[truncated: 14,729 more rows]

## Sheet: Figure 1 (Predicted)
Figure 1 (Predicted)
pathogen	dead_median	dead_lower	dead_upper	size		pathogen: a pathogen responsible for the outbreak
HPAI	0.1	0.1	2	1		dead: the number of dead animals at initial notification (lower: at the 2.5th percentile, upper: at the 97.5th percentile)
HPAI	0.1	0.1	2	1.01474		size: the number of susceptible animals on the premise
HPAI	0.1	0.1	2	1.02969
HPAI	0.1	0.1	2	1.04487
HPAI	0.1	0.1	2	1.06027
HPAI	0.1	0.1	3	1.0759
HPAI	0.1	0.1	3	1.09176
HPAI	0.1	0.1	3	1.10785
HPAI	0.1	0.1	3	1.12418
HPAI	0.1	0.1	3	1.14074
HPAI	0.1	0.1	3	1.15756
HPAI	0.1	0.1	3	1.17462
HPAI	0.1	0.1	3	1.19193
HPAI	0.1	0.1	3	1.2095
HPAI	0.1	0.1	3	1.22732
HPAI	0.1	0.1	3	1.24541
HPAI	0.1	0.1	3	1.26377
HPAI	0.1	0.1	3	1.2824
HPAI	0.1	0.1	3	1.3013
HPAI	0.1	0.1	3	1.32048
HPAI	0.1	0.1	3	1.33994
HPAI	0.1	0.1	3	1.35969
HPAI	0.1	0.1	3	1.37973
HPAI	0.1	0.1	3	1.40006
HPAI	0.1	0.1	3	1.4207
HPAI	0.1	0.1	3	1.44164
HPAI	0.1	0.1	3	1.46289
HPAI	0.1	0.1	3	1.48445
HPAI	0.1	0.1	3	1.50633
HPAI	0.1	0.1	3	1.52853
HPAI	0.1	0.1	3	1.55106
HPAI	0.1	0.1	3	1.57392
HPAI	0.1	0.1	3	1.59711
HPAI	0.1	0.1	3	1.62065
HPAI	0.1	0.1	3	1.64454
HPAI	0.1	0.1	4	1.66878
HPAI	0.1	0.1	4	1.69337
HPAI	0.1	0.1	4	1.71833
HPAI	0.1	0.1	4	1.74366
HPAI	0.1	0.1	4	1.76936
HPAI	0.1	0.1	4	1.79544
HPAI	0.1	0.1	4	1.8219
HPAI	0.1	0.1	4	1.84875
HPAI	0.1	0.1	4	1.876
HPAI	0.1	0.1	4	1.90365
HPAI	0.1	0.1	4	1.93171
HPAI	0.1	0.1	4	1.96018
HPAI	0.1	0.1	4	1.98907
HPAI	0.1	0.1	4	2.01839
HPAI	0.1	0.1	4	2.04813
HPAI	0.1	0.1	4	2.07832
HPAI	0.1	0.1	4	2.10895
HPAI	0.1	0.1	4	2.14004
HPAI	0.1	0.1	4	2.17158
HPAI	0.1	0.1	4	2.20358
HPAI	0.1	0.1	5	2.23606
HPAI	0.1	0.1	5	2.26902
HPAI	0.1	0.1	5	2.30246
HPAI	0.1	0.1	5	2.3364
HPAI	0.1	0.1	5	2.37083
HPAI	0.1	0.1	5	2.40578
HPAI	0.1	0.1	5	2.44123
HPAI	0.1	0.1	5	2.47721
HPAI	0.1	0.1	5	2.51373
HPAI	0.1	0.1	5	2.55077
HPAI	0.1	0.1	5	2.58837
HPAI	0.1	0.1	5	2.62652
HPAI	0.1	0.1	5	2.66523
HPAI	0.1	0.1	5	2.70451
HPAI	0.1	0.1	5	2.74437
HPAI	0.1	0.1	5	2.78482
HPAI	0.1	0.1	6	2.82587
HPAI	0.1	0.1	6	2.86752
HPAI	0.1	0.1	6	2.90978
HPAI	0.1	0.1	6	2.95267
HPAI	0.1	0.1	6	2.99619
HPAI	0.1	0.1	6	3.04035
HPAI	0.1	0.1	6	3.08516
HPAI	0.1	0.1	6	3.13063
HPAI	0.1	0.1	6	3.17677
HPAI	0.1	0.1	6	3.22359
HPAI	0.1	0.1	6	3.2711
HPAI	0.1	0.1	6	3.31932
HPAI	0.1	0.1	6	3.36824
HPAI	0.1	0.1	6	3.41788
HPAI	0.1	0.1	7	3.46826
HPAI	0.1	0.1	7	3.51938
HPAI	0.1	0.1	7	3.57125
HPAI	0.1	0.1	7	3.62388
HPAI	0.1	0.1	7	3.67729
HPAI	0.1	0.1	7	3.73149
HPAI	0.1	0.1	7	3.78649
HPAI	0.1	0.1	7	3.8423
HPAI	0.1	0.1	7	3.89893
HPAI	0.1	0.1	7	3.95639
HPAI	0.1	0.1	7	4.01471
HPAI	0.1	0.1	8	4.07388
HPAI	0.1	0.1	8	4.13392
HPAI	0.1	0.1	8	4.19485
HPAI	0.1	0.1	8	4.25668
HPAI	0.1	0.1	8	4.31942
HPAI	0.1	0.1	8	4.38308
HPAI	0.1	0.1	8	4.44768
HPAI	0.1	0.1	8	4.51323
HPAI	0.1	0.1	8	4.57975
HPAI	0.1	0.1	8	4.64725
HPAI	0.1	0.1	9	4.71575
HPAI	0.1	0.1	9	4.78525
HPAI	0.1	0.1	9	4.85578
HPAI	0.1	0.1	9	4.92735
HPAI	0.1	0.1	9	4.99997
HPAI	0.1	0.1	9	5.07367
HPAI	0.1	0.1	9	5.14845
HPAI	0.1	0.1	10	5.22433
HPAI	0.1	0.1	10	5.30133
HPAI	0.1	0.1	10	5.37946
HPAI	0.1	0.1	10	5.45875
HPAI	0.1	0.1	10	5.5392
HPAI	0.1	0.1	10	5.62085
HPAI	1	0.1	10	5.70369
HPAI	1	0.1	10	5.78776
HPAI	1	0.1	11	5.87306
HPAI	1	0.1	11	5.95962
HPAI	1	0.1	11	6.04746
HPAI	1	0.1	11	6.13659
HPAI	1	0.1	11	6.22704
HPAI	1	0.1	11	6.31882
HPAI	1	0.1	11	6.41195
HPAI	1	0.1	12	6.50645
HPAI	1	0.1	12	6.60235
HPAI	1	0.1	12	6.69966
HPAI	1	0.1	12	6.7984
HPAI	1	0.1	12	6.8986
HPAI	1	0.1	12	7.00028
HPAI	1	0.1	13	7.10346
HPAI	1	0.1	13	7.20815
HPAI	1	0.1	13	7.31439
HPAI	1	0.1	13	7.4222
HPAI	1	0.1	13	7.53159
HPAI	1	0.1	14	7.6426
HPAI	1	0.1	14	7.75524
HPAI	1	0.1	14	7.86954
HPAI	1	0.1	14	7.98553
HPAI	1	0.1	14	8.10323
HPAI	1	0.1	15	8.22266
HPAI	1	0.1	15	8.34385
HPAI	1	0.1	15	8.46683
HPAI	1	0.1	15	8.59162
HPAI	1	0.1	15	8.71825
HPAI	1	0.1	15	8.84674
HPAI	1	0.1	16	8.97713
HPAI	1	0.1	16	9.10945
HPAI	1	0.1	16	9.24371
HPAI	1	0.1	16	9.37995
HPAI	1	0.1	17	9.5182
HPAI	1	0.1	17	9.65848
HPAI	1	0.1	17	9.80084
HPAI	1	0.1	17	9.94529
HPAI	1	0.1	17	10.0919
HPAI	1	0.1	18	10.2406
HPAI	1	0.1	18	10.3915
HPAI	1	0.1	18	10.5447
HPAI	1	0.1	19	10.7001
HPAI	1	0.1	19	10.8578
HPAI	1	0.1	19	11.0179
HPAI	1	0.1	19	11.1802
HPAI	1	0.1	19	11.345
HPAI	1	0.1	20	11.5122
HPAI	1	0.1	20	11.6819
HPAI	1	0.1	20	11.8541
HPAI	1	0.1	21	12.0288
HPAI	1	0.1	21	12.2061
HPAI	1	0.1	21	12.386
HPAI	1	0.1	22	12.5686
HPAI	1	0.1	22	12.7538
HPAI	1	0.1	22	12.9418
HPAI	1	0.1	22	13.1325
HPAI	1	0.1	23	13.3261
HPAI	1	0.1	23	13.5225
HPAI	1	0.1	23	13.7218
HPAI	1	0.1	24	13.924
HPAI	2	0.1	24	14.1293
HPAI	2	0.1	25	14.3375
HPAI	2	0.1	25	14.5488
HPAI	2	0.1	25	14.7633
HPAI	2	0.1	26	14.9809
HPAI	2	0.1	26	15.2017
HPAI	2	0.1	26	15.4257
HPAI	2	0.1	27	15.6531
HPAI	2	0.1	27	15.8838
HPAI	2	0.1	27	16.1179
HPAI	2	0.1	28	16.3554
HPAI	2	0.1	28	16.5965
HPAI	2	0.1	29	16.8411
HPAI	2	0.1	29	17.0893
HPAI	2	0.1	30	17.3412
HPAI	2	0.1	30	17.5968
HPAI	2	0.1	30	17.8561
HPAI	2	0.1	31	18.1193
HPAI	2	0.1	31	18.3864
HPAI	2	0.1	32	18.6574
HPAI	2	0.1	32	18.9324
HPAI	2	0.1	32	19.2114
HPAI	2	0.1	33	19.4945
HPAI	2	0.1	33	19.7819
HPAI	2	0.1	34	20.0734
HPAI	2	0.1	34	20.3693
HPAI	2	0.1	35	20.6695
HPAI	2	0.1	35	20.9741
HPAI	2	0.1	36	21.2833
HPAI	2	0.1	37	21.597
HPAI	2	0.1	37	21.9153
HPAI	2	0.1	38	22.2383
HPAI	3	0.1	38	22.5661
HPAI	3	0.1	39	22.8986
HPAI	3	0.1	39	23.2361
HPAI	3	0.1	39	23.5786
HPAI	3	0.1	40	23.9261
HPAI	3	0.1	41	24.2788
HPAI	3	0.1	41	24.6366
HPAI	3	0.1	42	24.9997
HPAI	3	0.1	43	25.3682
HPAI	3	0.1	43	25.7421
HPAI	3	0.1	43	26.1215
HPAI	3	0.1	45	26.5065
HPAI	3	0.1	45	26.8972
HPAI	3	0.1	46	27.2936
HPAI	3	0.1	46	27.6959
HPAI	3	0.1	47	28.1041
HPAI	3	0.1	47	28.5183
HPAI	3	0.1	48	28.9386
HPAI	3	0.1	49	29.3651
HPAI	3	0.1	50	29.7979
HPAI	3	0.1	50	30.2371
HPAI	3	0.1	51	30.6828
HPAI	4	0.1	52	31.135
HPAI	4	0.1	53	31.5939
HPAI	4	0.1	53	32.0596
HPAI	4	0.1	54	32.5321
HPAI	4	0.1	55	33.0116
HPAI	4	0.1	56	33.4981
HPAI	4	0.1	57	33.9918
HPAI	4	0.1	58	34.4928
HPAI	4	0.1	58	35.0012
HPAI	4	0.1	60	35.5171
HPAI	4	0.1	60	36.0406
HPAI	4	0.1	61	36.5718
HPAI	4	0.1	62	37.1108
HPAI	4	0.1	63	37.6577
HPAI	4	0.1	63	38.2128
HPAI	4	0.1	65	38.776
HPAI	4	0.1	65	39.3475
HPAI	5	0.1	66	39.9274
HPAI	5	0.1	67	40.5159
HPAI	5	0.1	68	41.1131
HPAI	5	0.1	69	41.719
HPAI	5	0.1	70	42.3339
HPAI	5	0.1	72	42.9579
HPAI	5	0.1	72	43.591
HPAI	5	0.1	73	44.2335
HPAI	5	0.1	74	44.8854
HPAI	5	0.1	75	45.547
HPAI	5	0.1	76	46.2183
HPAI	5	0.1	78	46.8995
HPAI	6	0.1	79	47.5907
HPAI	6	0.1	80	48.2922
HPAI	6	0.1	81	49.0039
HPAI	6	0.1	82	49.7262
HPAI	6	0.1	83	50.4591
HPAI	6	0.1	85	51.2028
HPAI	6	0.1	86	51.9575
HPAI	6	0.1	87	52.7232
HPAI	6	0.1	89	53.5003
HPAI	6	0.1	90	54.2889
HPAI	6	0.1	91	55.089
HPAI	7	0.1	92	55.9009
HPAI	7	0.1	94	56.7249
HPAI	7	0.1	95	57.5609
HPAI	7	0.1	96	58.4093
HPAI	7	0.1	98	59.2702
HPAI	7	0.1	98	60.1437
HPAI	7	0.1	101	61.0302
HPAI	7	0.1	102	61.9297
HPAI	7	0.1	103	62.8425
HPAI	7	0.1	104	63.7687
HPAI	7	0.1	107	64.7085
HPAI	8	0.1	108	65.6623
HPAI	8	0.1	109	66.6301
HPAI	8	0.1	111	67.6121
HPAI	8	0.1	112	68.6086
HPAI	8	0.1	115	69.6198
HPAI	8	0.1	116	70.6459
HPAI	8	0.1	118	71.6872
HPAI	8	0.1	119	72.7437
HPAI	9	0.1	122	73.8159
HPAI	9	0.1	122	74.9039
HPAI	9	0.1	124	76.0078
HPAI	9	0.1	127	77.1281
HPAI	9	0.1	127	78.2649
HPAI	9	0.1	130	79.4184
HPAI	9	0.1	133	80.5889
HPAI	10	0.1	134	81.7767
HPAI	10	0.1	136	82.982
HPAI	10	0.1	138	84.2051
HPAI	10	0.1	140	85.4461
HPAI	10	0.1	141	86.7055
HPAI	10	0.1	144	87.9834
HPAI	10	0.1	145	89.2802
HPAI	11	0.1	147	90.5961
HPAI	11	0.1	151	91.9314
HPAI	11	0.1	151	93.2863
HPAI	11	0.1	154	94.6612
HPAI	11	0.1	158.025	96.0564
HPAI	11	0.1	159	97.4722
HPAI	11	0.1	162	98.9088
HPAI	12	0.1	164	100.367
HPAI	12	0.1	166	101.846
HPAI	12	0.1	168	103.347
HPAI	12	0.1	172	104.87
HPAI	12	0.1	174	106.416
HPAI	13	0.1	177	107.984
HPAI	13	0.1	178	109.576
HPAI	13	0.1	181	111.191
HPAI	13	0.1	183	112.83
HPAI	13	0.1	186	114.493
HPAI	13	0.1	188	116.18
HPAI	14	0.1	191	117.892
HPAI	14	0.1	195	119.63
HPAI	14	0.1	198	121.393
HPAI	14	0.1	201	123.182
HPAI	14	0.1	202	124.998
HPAI	15	0.1	206	126.84
HPAI	15	0.1	207	128.71
HPAI	15	0.1	211	130.607
HPAI	15	0.1	214	132.532
HPAI	16	0.1	219	134.485
HPAI	16	0.1	222	136.467
HPAI	16	0.1	225	138.479
HPAI	16	0.1	228	140.52
HPAI	16	0.1	232	142.591
HPAI	17	0.1	234	144.692
HPAI	17	0.1	240	146.825
HPAI	17	0.1	243	148.989
HPAI	17	0.1	244	151.185
HPAI	18	0.1	247	153.413
HPAI	18	0.1	251	155.674
HPAI	18	0.1	256	157.969
HPAI	18	0.1	260	160.297
HPAI	19	0.1	265	162.66
HPAI	19	0.1	266	165.057
HPAI	19	0.1	271	167.49
HPAI	20	0.1	275	169.958
HPAI	20	0.1	279	172.463
HPAI	20	0.1	282	175.005
HPAI	20	0.1	285	177.584
HPAI	21	0.1	288	180.202
HPAI	21	0.1	297	182.858
HPAI	21	0.1	298	185.553
HPAI	22	0.1	303	188.288
HPAI	22	0.1	307	191.063
HPAI	22	0.1	311	193.879
HPAI	22	0.1	312	196.736
HPAI	23	0.1	321	199.636
HPAI	23	0.1	322	202.578
HPAI	24	0.1	328	205.564
HPAI	24	0.1	335	208.594
HPAI	24	0.1	336	211.668
HPAI	25	0.1	345	214.788
HPAI	25	0.1	347	217.954
HPAI	26	0.1	353	221.166
HPAI	26	0.1	361	224.426
HPAI	26	0.1	364	227.734
HPAI	26	0.1	369	231.09
HPAI	27	0.1	374.025	234.496
HPAI	27	0.1	379	237.952
HPAI	28	0.1	385	241.459
HPAI	28	0.1	391	245.018
HPAI	28	0.1	397	248.63
HPAI	29	0.1	403	252.294
HPAI	29	0.1	406	256.013
HPAI	30	0.1	416	259.786
HPAI	30	0.1	417	263.615
HPAI	30	0.1	422	267.5
HPAI	31	0.1	433	271.443
HPAI	32	0.1	437	275.444
HPAI	32	0.1	442	279.503
HPAI	32	0.1	452	283.623
HPAI	33	0.1	458	287.803
HPAI	33	0.1	462	292.045
HPAI	33	0.1	473	296.349
HPAI	34	0.1	472	300.717
HPAI	35	0.1	481	305.149
HPAI	35	0.1	489	309.647
HPAI	36	0.1	497	314.211
HPAI	36	0.1	503	318.842
HPAI	37	0.1	511	323.541
HPAI	37	0.1	513	328.31
HPAI	38	0.1	522	333.148
HPAI	38	0.1	534	338.059
HPAI	39	0.1	542	343.041
HPAI	39	0.1	543	348.097
HPAI	40	0.1	554	353.228
HPAI	40	0.1	560	358.434
HPAI	41	0.1	564	363.717
HPAI	41	0.1	582	369.078
HPAI	42	0.1	584	374.517
HPAI	42	0.1	593	380.037
HPAI	43	0.1	601	385.638
HPAI	44	0.1	611	391.322
HPAI	44	0.1	619	397.09
HPAI	45	0.1	627	402.943
HPAI	46	0.1	632	408.881
HPAI	46	0.1	650	414.908
HPAI	47	0.1	649	421.023
HPAI	47	0.1	661	427.228
HPAI	49	0.1	672	433.525
HPAI	50	0.1	683	439.915
HPAI	50	0.1	691	446.399
HPAI	50	0.1	698	452.978
HPAI	51	0.1	710	459.654
HPAI	51	0.1	720	466.429
HPAI	52	0.1	731	473.304
HPAI	53	0.1	739	480.28
HPAI	54	0.1	749	487.358
HPAI	55	0.1	758.025	494.541
HPAI	56	0.1	769	501.83
HPAI	56	0.1	783	509.227
HPAI	58	0.1	795	516.732
HPAI	58	0.1	805	524.348
HPAI	59	0.1	817	532.076
HPAI	59	0.1	825	539.918
HPAI	60	0.1	843	547.876
HPAI	61	0.1	845	555.951
HPAI	62	0.1	866	564.145
HPAI	63	0.1	876	572.46
HPAI	63	0.1	884	580.897
HPAI	64	0.1	900	589.459
HPAI	65	0.1	907.025	598.147
HPAI	66	0.1	915	606.963
HPAI	67	0.1	928	615.909
HPAI	68	0.1	944	624.986
HPAI	69	0.1	957	634.198
HPAI	70	0.1	971	643.545
HPAI	70	0.1	992	653.03
HPAI	72	0.1	995	662.655
HPAI	72	0.1	1004	672.422
HPAI	73	0.1	1028	682.333
HPAI	75	0.1	1041	692.389
HPAI	76	0.1	1049.02	702.594
HPAI	77	0.1	1068	712.95
HPAI	78	0.1	1080	723.458
HPAI	79	0.1	1094	734.121
HPAI	79	0.1	1099	744.941
HPAI	80	0.1	1114	755.92
HPAI	81	0.1	1141	767.061
HPAI	83	0.1	1160.02	778.367
HPAI	84	0.1	1167	789.839
HPAI	85	0.1	1180.02	801.48
HPAI	86	0.1	1194	813.293
HPAI	87	0.1	1213	825.28
HPAI	89	0.1	1230	837.444
HPAI	90	0.1	1240	849.787
HPAI	91	0.1	1263.02	862.311
HPAI	93	0.1	1282	875.021
HPAI	93	0.1	1300	887.918
HPAI	95	0.1	1320	901.004
HPAI	96	0.1	1326	914.284
HPAI	96	0.1	1346	927.76
HPAI	98	0.1	1363	941.434
HPAI	98	0.1	1374	955.309
HPAI	101	0.1	1395	969.389
HPAI	102	0.1	1423	983.677
HPAI	103	0.1	1428.02	998.175
HPAI	105	0.1	1467	1012.89
HPAI	105	0.1	1466	1027.82
HPAI	108	0.1	1492	1042.96
HPAI	108	0.1	1499	1058.34
HPAI	111	0.1	1533	1073.93
HPAI	110	0.1	1552	1089.76
HPAI	112	0.1	1571	1105.83
HPAI	115	0.1	1587	1122.12
HPAI	116	0.1	1607	1138.66
HPAI	117	0.1	1631	1155.44
HPAI	118	0.1	1665	1172.47
HPAI	120	0.1	1654	1189.76
HPAI	122	0.1	1693	1207.29
HPAI	122	0.1	1714	1225.08
HPAI	125	0.1	1741	1243.14
HPAI	127	0.1	1755.02	1261.46
HPAI	128	0.1	1778.02	1280.06
HPAI	129	0.1	1796	1298.92
HPAI	132	0.1	1828	1318.07
HPAI	132	0.1	1837	1337.49
HPAI	136	0.1	1880	1357.21
HPAI	136	0.1	1891	1377.21
HPAI	139	0.1	1910	1397.51
HPAI	140	0.1	1937	1418.11
HPAI	142	0.1	1955	1439.01
HPAI	142	0.1	1972	1460.22
HPAI	146	0.1	2002	1481.74
HPAI	147	0.1	2029	1503.58
HPAI	148	0.1	2048	1525.74
HPAI	150	0.1	2072	1548.23
HPAI	152	0.1	2109	1571.04
HPAI	154	0.1	2120	1594.2
HPAI	155	0.1	2152	1617.7
HPAI	159	0.1	2173	1641.54
HPAI	160	0.1	2222	1665.73
HPAI	161	0.1	2230	1690.28
HPAI	164	0.1	2250	1715.2
HPAI	166	0.1	2292	1740.48
HPAI	168	0.1	2323	1766.13
HPAI	167	0.1	2350.02	1792.16
HPAI	170	0.1	2388	1818.57
HPAI	172	0.1	2412	1845.38
HPAI	176	0.1	2435	1872.58
HPAI	178	0.1	2467.02	1900.18
HPAI	180	0.1	2481	1928.18
HPAI	182	0.1	2513.02	1956.6
HPAI	183	0.1	2523	1985.44
HPAI	187	0.1	2574	2014.7
HPAI	186	0.1	2614	2044.4
HPAI	190	0.1	2619	2074.53
HPAI	192	0.1	2663.02	2105.1
HPAI	193	0.1	2674	2136.13
HPAI	196	0.1	2747	2167.61
HPAI	198	0.1	2737	2199.56
HPAI	201	0.1	2781	2231.98
HPAI	203	0.1	2813	2264.88
HPAI	204	0.1	2846	2298.26
HPAI	207	0.1	2863	2332.13
HPAI	210	0.1	2911	2366.51
HPAI	212	0.1	2931	2401.38
HPAI	215	0.1	2994	2436.78
HPAI	217	0.1	2992	2472.69
HPAI	220	0.1	3023.02	2509.14
HPAI	222	0.1	3059	2546.12
HPAI	224	0.1	3094	2583.65
HPAI	226	0.1	3125	2621.73
HPAI	232	0.1	3165	2660.37
HPAI	229	0.1	3177	2699.58
HPAI	232	0.1	3244.02	2739.37
HPAI	236	0.1	3254	2779.74
HPAI	237	0.1	3296	2820.71
HPAI	238	0.1	3349.02	2862.28
HPAI	244	0.1	3363	2904.47
HPAI	245	0.1	3374	2947.28
HPAI	250	0.1	3434.02	2990.72
HPAI	252	0.1	3466	3034.8
HPAI	252	0.1	3506	3079.53
HPAI	254	0.1	3560.02	3124.92
HPAI	255	0.1	3571.02	3170.97
HPAI	260	0.1	3603	3217.71
HPAI	263	0.1	3637	3265.13
HPAI	266	0.1	3665.02	3313.26
HPAI	269	0.1	3707	3362.09
HPAI	271	0.1	3742	3411.64
HPAI	271	0.1	3782	3461.93
HPAI	278	0.1	3838	3512.95
HPAI	280	0.1	3876	3564.73
HPAI	283	0.1	3928	3617.27
HPAI	285	0.1	3948	3670.58
HPAI	288	0.1	3972	3724.68
HPAI	288	0.1	4027.02	3779.58
HPAI	296	0.1	4042	3835.29
HPAI	296	0.1	4100	3891.81
HPAI	299	0.1	4111	3949.17
HPAI	301	0.1	4182	4007.38
HPAI	306	0.1	4226	4066.44
HPAI	310	0.1	4264	4126.38
HPAI	310	0.1	4301	4187.2
HPAI	312	0.1	4373	4248.91
HPAI	315	0.1	4390	4311.53
HPAI	321	0.1	4437	4375.08
HPAI	319	0.1	4444	4439.56
HPAI	328	0.1	4484	4505
HPAI	330	0.1	4516	4571.4
HPAI	331	0.1	4573	4638.77
HPAI	333	0.1	4579.02	4707.14
HPAI	337	0.1	4631	4776.52
HPAI	341	0.1	4716	4846.92
HPAI	339	0.1	4721	4918.36
HPAI	345	0.1	4745	4990.85
HPAI	347	0.1	4774.02	5064.41
HPAI	353	0.1	4892	5139.05
HPAI	357	0.1	4916	5214.79
HPAI	359	0.1	4930.02	5291.65
HPAI	359	0.1	4989	5369.65
HPAI	361	0.1	5018	5448.79
HPAI	366	0.1	5077	5529.1
HPAI	373	0.1	5121	5610.59
HPAI	370	0.1	5149	5693.28
HPAI	372	0.1	5188	5777.19
HPAI	377	0.1	5237.02	5862.34
HPAI	379	0.1	5280	5948.75
HPAI	382	0.1	5270	6036.42
HPAI	389	0.1	5364	6125.39
HPAI	390	0.1	5390.02	6215.67
HPAI	394	0.1	5438	6307.28
HPAI	396	0.1	5514	6400.25
HPAI	399	0.1	5451	6494.58
HPAI	401	0.1	5581.02	6590.3
HPAI	408	0.1	5594	6687.43
HPAI	407	0.1	5640	6786
HPAI	409	0.1	5692	6886.01
HPAI	418	0.1	5728	6987.5
HPAI	416	0.1	5759.02	7090.49
HPAI	420	0.1	5813	7195
HPAI	422	0.1	5841.02	7301.04
HPAI	426	0.1	5846	7408.65
HPAI	425	0.1	5908	7517.85
HPAI	432	0.1	6010.02	7628.65
HPAI	436	0.1	6011	7741.09
HPAI	434	0.1	6069	7855.18
HPAI	441	0.1	6135.02	7970.96
HPAI	442	0.1	6133	8088.44
HPAI	446	0.1	6210	8207.65
HPAI	446	0.1	6241.02	8328.62
HPAI	456	0.1	6249.02	8451.38
HPAI	455	0.1	6325	8575.94
HPAI	456	0.1	6324	8702.34
HPAI	462	0.1	6387	8830.6
HPAI	463	0.1	6432	8960.75
HPAI	469	0.1	6482.02	9092.82
HPAI	472	0.1	6545.02	9226.84
HPAI	471	0.1	6549	9362.83
HPAI	474	0.1	6559.02	9500.83
HPAI	477	0.1	6642	9640.86
HPAI	480	0.1	6650.02	9782.95
HPAI	488	0.1	6715	9927.14
HPAI	492	0.1	6759	10073.5
HPAI	487	0.1	6736	10221.9
HPAI	495	0.1	6810	10372.6
HPAI	494	0.1	6907	10525.5
HPAI	492	0.1	6910	10680.6
HPAI	503	0.1	6930	10838
HPAI	506	0.1	7029	10997.8
HPAI	506	0.1	6937	11159.8
HPAI	508	0.1	7029	11324.3
HPAI	515	0.1	7117	11491.2
HPAI	520	0.1	7203	11660.6
HPAI	516	0.1	7221.02	11832.5
HPAI	520	0.1	7234	12006.9
HPAI	528	0.1	7271	12183.8
HPAI	527	0.1	7296	12363.4
HPAI	529	0.1	7383	12545.6
HPAI	532	0.1	7419	12730.5
HPAI	530	0.1	7441.02	12918.2
HPAI	538	0.1	7467	13108.6
HPAI	538	0.1	7500	13301.8
HPAI	544	0.1	7551	13497.8
HPAI	553	0.1	7598.02	13696.8
HPAI	548	0.1	7631	13898.6
HPAI	556	0.1	7678	14103.5
HPAI	555	0.1	7640.02	14311.3
HPAI	558	0.1	7645	14522.3
HPAI	563	0.1	7788.02	14736.3
HPAI	563	0.1	7791	14953.5
HPAI	563	0.1	7855.02	15173.9
HPAI	567	0.1	7897	15397.6
HPAI	573	0.1	7827.02	15624.5
HPAI	574	0.1	7920	15854.8
HPAI	573	0.1	8003	16088.5
HPAI	585	0.1	8049	16325.6
HPAI	577	0.1	8068	16566.2
HPAI	585	0.1	8073.02	16810.4
HPAI	584	0.1	8068	17058.1
HPAI	595	0.1	8198	17309.5
HPAI	586	0.1	8237	17564.7
HPAI	598	0.1	8192.02	17823.6
HPAI	599	0.1	8261.02	18086.2
HPAI	597	0.1	8287	18352.8
HPAI	604	0.1	8234.02	18623.3
HPAI	600	0.1	8327	18897.8
HPAI	601	0.1	8417.02	19176.3
HPAI	605	0.1	8419	19459
HPAI	610	0.1	8433	19745.8
HPAI	613	0.1	8515	20036.8
HPAI	618	0.1	8558	20332.1
HPAI	618	0.1	8629.02	20631.8
HPAI	620	0.1	8587	20935.9
HPAI	617	0.1	8566.02	21244.4
HPAI	621	0.1	8630.02	21557.6
HPAI	627	0.1	8674.05	21875.3
HPAI	630	0.1	8741.02	22197.7
HPAI	626	0.1	8704	22524.9
HPAI	628	0.1	8703	22856.9
HPAI	629	0.1	8742	23193.7
HPAI	636	0.1	8773.02	23535.6
HPAI	640	0.1	8912.02	23882.5
HPAI	644	0.1	8832	24234.5
HPAI	639	0.1	8929.02	24591.7
HPAI	645	0.1	8954.02	24954.1
HPAI	651	0.1	8977	25321.9
HPAI	647	0.1	8956.02	25695.1
HPAI	650	0.1	8993	26073.8
HPAI	651	0.1	9083.02	26458.1
HPAI	658	0.1	9110	26848.1
HPAI	656	0.1	9036	27243.8
HPAI	662	0.1	9145	27645.3
HPAI	656	0.1	9111	28052.8
HPAI	656	0.1	9233.05	28466.3
HPAI	664	0.1	9125	28885.8
HPAI	668	0.1	9302	29311.5
HPAI	671	0.1	9254	29743.6
HPAI	669	0.1	9227.02	30181.9
HPAI	673	0.1	9290	30626.8
HPAI	668	0.1	9280.02	31078.2
HPAI	672	0.1	9315	31536.2
HPAI	674	0.1	9441	32001.1
HPAI	685	0.1	9432	32472.7
HPAI	686	0.1	9367.02	32951.3
HPAI	682	0.1	9366.02	33437
HPAI	684	0.1	9467.02	33929.8
HPAI	687	0.1	9524	34429.9
HPAI	690	0.1	9539	34937.3
HPAI	687	0.1	9500	35452.3
HPAI	689	0.1	9523	35974.8
HPAI	702	0.1	9591	36505
HPAI	693	0.1	9624.02	37043.1
HPAI	702	0.1	9758	37589
HPAI	694	0.1	9639.02	38143
HPAI	698	0.1	9669	38705.2
HPAI	702	0.1	9652.02	39275.7
HPAI	704	0.1	9761	39854.6
HPAI	700	0.1	9668	40442
HPAI	707	0.1	9810	41038
HPAI	710	0.1	9950	41642.9
HPAI	707	0.1	9780	42256.6
HPAI	711	0.1	9811.07	42879.5
HPAI	706	0.1	9901.02	43511.4
HPAI	710	0.1	9917.02	44152.8
HPAI	719	0.1	9858.07	44803.5
HPAI	717	0.1	9929.02	45463.9
HPAI	718	0.1	9880.02	46133.9
HPAI	722	0.1	9945	46813.9
HPAI	720	0.1	9936.02	47503.9
HPAI	720	0.1	9993	48204
HPAI	721	0.1	9993.02	48914.5
HPAI	724	0.1	10056	49635.4
HPAI	727	0.1	10042	50367
HPAI	723	0.1	10089	51109.3
HPAI	725	0.1	10032	51862.6
HPAI	723	0.1	10172	52627
HPAI	733	0.1	10113	53402.7
HPAI	734	0.1	10189	54189.8
HPAI	729	0.1	10201	54988.5
HPAI	730	0.1	10198	55798.9
HPAI	729	0.1	10186	56621.3
HPAI	731	0.1	10221	57455.9
HPAI	740	0.1	10217	58302.7
HPAI	743	0.1	10336	59162
HPAI	736	0.1	10251	60034
HPAI	746	0.1	10231	60918.8
HPAI	748	0.1	10285	61816.7
HPAI	750	0.1	10269	62727.8
HPAI	740	0.1	10271	63652.3
HPAI	740	0.1	10302	64590.5
HPAI	744	0.1	10329	65542.4
HPAI	741	0.1	10373	66508.5
HPAI	750	0.1	10361	67488.7
HPAI	750	0.1	10441	68483.4
HPAI	751	0.1	10453	69492.8
HPAI	759	0.1	10367	70517
HPAI	755	0.1	10461	71556.3
HPAI	755	0.1	10487	72611
HPAI	753	0.1	10488	73681.2
HPAI	756	0.1	10490	74767.2
HPAI	757	0.1	10506	75869.1
HPAI	755	0.1	10433	76987.3
HPAI	765	0.1	10462	78122
HPAI	756	0.1	10459	79273.5
HPAI	760	0.1	10629	80441.9
HPAI	762	0.1	10490	81627.5
HPAI	759	0.1	10446	82830.6
HPAI	769	0.1	10572	84051.4
HPAI	756	0.1	10532	85290.2
HPAI	766	0.1	10558	86547.3
HPAI	766	0.1	10590	87822.9
HPAI	768	0.1	10642	89117.3
HPAI	769	0.1	10645	90430.7
HPAI	772	0.1	10649	91763.6
HPAI	773	0.1	10666	93116.1
HPAI	767	0.1	10625	94488.5
HPAI	767	0.1	10639	95881.1
HPAI	767	0.1	10628	97294.3
HPAI	769	0.1	10621	98728.3
HPAI	771	0.1	10661	100183
HPAI	767	0.1	10625	101660
HPAI	774	0.1	10752	103158
HPAI	770	0.1	10758	104679
HPAI	774	0.1	10729	106222
HPAI	776	0.1	10744	107787
HPAI	772	0.1	10796	109376
HPAI	770	0.1	10669	110988
HPAI	772	0.1	10769	112624
HPAI	777	0.1	10764	114284
HPAI	772	0.1	10810	115968
HPAI	787	0.1	10873	117677
HPAI	778	0.1	10770	119412
HPAI	783	0.1	10795	121172
HPAI	779	0.1	10722	122958
HPAI	775	0.1	10878	124770
HPAI	777	0.1	10861	126609
HPAI	779	0.1	10857	128475
HPAI	777	0.1	10840	130368
HPAI	790	0.1	10912	132290
HPAI	785	0.1	10783	134240
HPAI	786	0.1	10831	136218
HPAI	785.5	0.1	10932	138226
HPAI	785	0.1	10876	140263
HPAI	785	0.1	10853	142330
HPAI	787	0.1	10877	144428
HPAI	790	0.1	10884	146557
HPAI	794	0.1	10932	148717
HPAI	783	0.1	10991	150909
HPAI	790	0.1	10945	153133
HPAI	788	0.1	10961	155390
HPAI	795	0.1	10997	157680
HPAI	794	0.1	11013	160004
HPAI	790	0.1	10945	162363
HPAI	789	0.1	11014	164756
HPAI	786	0.1	10932	167184
HPAI	790	0.1	10993	169648
HPAI	799	0.1	10993	172148
HPAI	804	0.1	10971	174686
HPAI	797	0.1	10990	177260
HPAI	791	0.1	10959	179873
HPAI	788	0.1	10993	182524
HPAI	799	0.1	11115	185214
HPAI	793	0.1	10967	187944
HPAI	791	0.1	11046	190714
HPAI	797	0.1	10971	193525
HPAI	798	0.1	11082	196377
HPAI	799	0.1	10996	199272
HPAI	794	0.1	11055	202209
HPAI	795	0.1	11161	205189
HPAI	797	0.1	11076	208213
HPAI	802	0.1	11084.1	211282
HPAI	800	0.1	11108	214396
HPAI	798	0.1	11039	217556
HPAI	795	0.1	11056	220763
HPAI	797	0.1	10996	224016
HPAI	798	0.1	11086	227318
HPAI	796	0.1	11145	230668
HPAI	803	0.1	11136	234068
HPAI	797	0.1	11184	237518
HPAI	802	0.1	11152	241019
HPAI	806	0.1	11163	244571
HPAI	805	0.1	11185	248176
HPAI	804	0.1	11182	251834
HPAI	798	0.1	11191	255545
HPAI	798	0.1	11101	259312
HPAI	807	0.1	11222	263134
HPAI	815	0.1	11101	267012
HPAI	812	0.1	11124	270947
HPAI	808	0.1	11163	274941
HPAI	807	0.1	11141	278993
HPAI	803	0.1	11130	283105
HPAI	803	0.1	11144	287278
HPAI	802	0.1	11185	291512
HPAI	813	0.1	11229	295808
HPAI	802	0.1	11124	300168
HPAI	808	0.1	11214	304592
HPAI	804	0.1	11193	309082
HPAI	812	0.1	11124	313637
HPAI	805	0.1	11230	318260
HPAI	812	0.1	11162	322951
HPAI	805	0.1	11229	327710
HPAI	804	0.1	11253	332540
HPAI	805	0.1	11163	337442
HPAI	810	0.1	11191	342415
HPAI	808	0.1	11224	347462
HPAI	811	0.1	11232	352583
HPAI	810	0.1	11166	357780
HPAI	801	0.1	11071	363053
HPAI	810	0.1	11123	368404
HPAI	808	0.1	11216	373834
HPAI	811	0.1	11240	379344
HPAI	812	0.1	11244	384935
HPAI	805	0.1	11224	390608
HPAI	809	0.1	11107	396365
HPAI	808	0.1	11223	402207
HPAI	812	0.1	11331	408135
HPAI	813	0.1	11144	414151
HPAI	821	0.1	11289	420255
HPAI	813	0.1	11331	426449
HPAI	819.5	0.1	11352	432734
HPAI	812	0.1	11200	439112
HPAI	819	0.1	11282	445584
HPAI	817	0.1	11301	452151
HPAI	815	0.1	11290	458815
HPAI	815	0.1	11252	465578
HPAI	816	0.1	11182	472440
HPAI	811	0.1	11215	479403
HPAI	809	0.1	11256	486469
HPAI	808	0.1	11265.1	493639
HPAI	811	0.1	11228	500914
HPAI	824	0.1	11453	508297
HPAI	816	0.1	11327	515789
HPAI	809	0.1	11262	523391
HPAI	812	0.1	11285	531105
HPAI	822	0.1	11292	538933
HPAI	819	0.1	11204	546876
HPAI	817	0.1	11258.1	554937
HPAI	818	0.1	11286	563116
HPAI	811	0.1	11331	571415
HPAI	815	0.1	11297	579837
HPAI	814	0.1	11241	588383
HPAI	809	0.1	11340	597055
HPAI	816	0.1	11385	605855
HPAI	814	0.1	11293	614785
HPAI	813	0.1	11342	623846
HPAI	819	0.1	11269	633041
HPAI	811	0.1	11288	642371
HPAI	819	0.1	11362	651839
HPAI	819	0.1	11318	661446
HPAI	819	0.1	11271	671195
HPAI	816	0.1	11421	681087
HPAI	812	0.1	11242	691126
HPAI	813	0.1	11238	701312
HPAI	816	0.1	11415	711649
HPAI	820	0.1	11324	722137
HPAI	821	0.1	11261	732781
HPAI	822	0.1	11263	743581
HPAI	817	0.1	11336	754541
HPAI	815	0.1	11373	765662
HPAI	822	0.1	11318	776946
HPAI	817	0.1	11411	788398
HPAI	812	0.1	11405	800018
HPAI	820	0.1	11343	811809
HPAI	828	0.1	11396	823774
HPAI	814	0.1	11278	835915
HPAI	826	0.1	11480	848236
HPAI	816	0.1	11390	860738
HPAI	815	0.1	11290	873424
HPAI	817	0.1	11327	886297
HPAI	824	0.1	11289	899360
HPAI	824	0.1	11275	912616
HPAI	814	0.1	11398	926066
HPAI	815	0.1	11314	939715
HPAI	812	0.1	11250	953566
HPAI	815	0.1	11332	967620
HPAI	816	0.1	11344	981882
HPAI	814	0.1	11310	996353
HPAI	825	0.1	11419	1.01104e+06
HPAI	823	0.1	11448	1.02594e+06
HPAI	822	0.1	11388	1.04106e+06
HPAI	820	0.1	11330	1.0564e+06
HPAI	825	0.1	11442	1.07197e+06
HPAI	826	0.1	11366	1.08777e+06
HPAI	825	0.1	11384	1.10381e+06
HPAI	825	0.1	11288	1.12008e+06
HPAI	824	0.1	11404	1.13658e+06
HPAI	814	0.1	11322	1.15334e+06
HPAI	817	0.1	11250	1.17033e+06
HPAI	823	0.1	11288	1.18758e+06
HPAI	822	0.1	11408	1.20509e+06
HPAI	824	0.1	11279	1.22285e+06
HPAI	822	0.1	11448	1.24087e+06
HPAI	819	0.1	11401	1.25916e+06
HPAI	819	0.1	11290	1.27772e+06
HPAI	818	0.1	11390	1.29655e+06
HPAI	827	0.1	11358	1.31566e+06
HPAI	823	0.1	11386	1.33505e+06
HPAI	815	0.1	11331	1.35473e+06
HPAI	822	0.1	11423	1.3747e+06
HPAI	820	0.1	11356	1.39496e+06
HPAI	815	0.1	11362	1.41552e+06
HPAI	828	0.1	11383	1.43638e+06
HPAI	825	0.1	11349	1.45755e+06
HPAI	818	0.1	11291	1.47903e+06
HPAI	822	0.1	11429	1.50083e+06
HPAI	823	0.1	11349	1.52295e+06
HPAI	828	0.1	11395	1.5454e+06
HPAI	820	0.1	11282	1.56818e+06
HPAI	812	0.1	11358	1.59129e+06
HPAI	818	0.1	11383	1.61474e+06
HPAI	821	0.1	11373	1.63854e+06
HPAI	825	0.1	11390	1.66269e+06
HPAI	827	0.1	11392	1.6872e+06
HPAI	825	0.1	11311	1.71207e+06
HPAI	819	0.1	11388	1.7373e+06
HPAI	819	0.1	11361	1.76291e+06
HPAI	817	0.1	11466	1.78889e+06
HPAI	825	0.1	11326	1.81526e+06
HPAI	829	0.1	11498	1.84201e+06
HPAI	823	0.1	11407	1.86916e+06
HPAI	817	0.1	11317.1	1.89671e+06
HPAI	828	0.1	11430	1.92466e+06
HPAI	817	0.1	11435	1.95303e+06
HPAI	818	0.1	11340	1.98182e+06
HPAI	827	0.1	11458	2.01102e+06
HPAI	826	0.1	11365	2.04066e+06
HPAI	827	0.1	11476	2.07074e+06
HPAI	816	0.1	11426	2.10126e+06
HPAI	827	0.1	11450	2.13223e+06
HPAI	823	0.1	11483	2.16366e+06
HPAI	817	0.1	11285	2.19555e+06
HPAI	824	0.1	11281	2.22791e+06
ASF	0.1	0.1	2	1
ASF	0.1	0.1	2	1.01234
ASF	0.1	0.1	2	1.02482
ASF	0.1	0.1	2	1.03746
ASF	0.1	0.1	2	1.05026
ASF	0.1	0.1	2	1.06322
ASF	0.1	0.1	2	1.07633
ASF	0.1	0.1	2	1.08961
ASF	0.1	0.1	2	1.10305
ASF	0.1	0.1	2	1.11665
ASF	0.1	0.1	2	1.13043
ASF	0.1	0.1	3	1.14437
ASF	0.1	0.1	3	1.15849
ASF	0.1	0.1	3	1.17278
ASF	0.1	0.1	3	1.18724
ASF	0.1	0.1	3	1.20189
ASF	0.1	0.1	3	1.21671
ASF	0.1	0.1	3	1.23172
ASF	0.1	0.1	3	1.24692
ASF	0.1	0.1	3	1.2623
ASF	0.1	0.1	3	1.27787
ASF	0.1	0.1	3	1.29363
ASF	0.1	0.1	3	1.30959
ASF	0.1	0.1	3	1.32574
ASF	0.1	0.1	3	1.34209
ASF	0.1	0.1	3	1.35865
ASF	0.1	0.1	3	1.37541
ASF	0.1	0.1	3	1.39237
ASF	0.1	0.1	3	1.40955
ASF	0.1	0.1	3	1.42694
ASF	0.1	0.1	3	1.44454
ASF	0.1	0.1	3	1.46236
ASF	0.1	0.1	3	1.48039
ASF	0.1	0.1	3	1.49865
ASF	0.1	0.1	3	1.51714
ASF	0.1	0.1	3	1.53585
ASF	0.1	0.1	3	1.5548
ASF	0.1	0.1	3	1.57398
ASF	0.1	0.1	3	1.59339
ASF	0.1	0.1	3	1.61305
ASF	0.1	0.1	3	1.63295
ASF	0.1	0.1	3	1.65309
ASF	0.1	0.1	3	1.67348
ASF	0.1	0.1	3	1.69412
ASF	0.1	0.1	3	1.71502
ASF	0.1	0.1	3	1.73617
ASF	0.1	0.1	3	1.75759
ASF	0.1	0.1	3	1.77927
ASF	0.1	0.1	3	1.80122
ASF	0.1	0.1	3	1.82343
ASF	0.1	0.1	4	1.84593
ASF	0.1	0.1	4	1.8687
ASF	0.1	0.1	4	1.89175
ASF	0.1	0.1	4	1.91508
ASF	0.1	0.1	4	1.9387
ASF	0.1	0.1	4	1.96262
ASF	0.1	0.1	4	1.98683
ASF	0.1	0.1	4	2.01134
ASF	0.1	0.1	4	2.03615
ASF	0.1	0.1	4	2.06126
ASF	0.1	0.1	4	2.08669
ASF	0.1	0.1	4	2.11243
ASF	0.1	0.1	4	2.13848
ASF	0.1	0.1	4	2.16486
ASF	0.1	0.1	4	2.19157
ASF	0.1	0.1	4	2.2186
ASF	0.1	0.1	4	2.24597
ASF	0.1	0.1	4	2.27367
ASF	0.1	0.1	4	2.30172
ASF	0.1	0.1	4	2.33011
ASF	0.1	0.1	4	2.35885
ASF	0.1	0.1	4	2.38795
ASF	0.1	0.1	4	2.4174
ASF	0.1	0.1	4	2.44722
ASF	0.1	0.1	4	2.47741
ASF	0.1	0.1	4	2.50797
ASF	0.1	0.1	4	2.5389
ASF	1	0.1	4	2.57022
ASF	1	0.1	5	2.60192
ASF	1	0.1	5	2.63402
ASF	1	0.1	5	2.66651
ASF	1	0.1	5	2.6994
ASF	1	0.1	5	2.7327
ASF	1	0.1	5	2.76641
ASF	1	0.1	5	2.80053
ASF	1	0.1	5	2.83508
ASF	1	0.1	5	2.87005
ASF	1	0.1	5	2.90545
ASF	1	0.1	5	2.94129
ASF	1	0.1	5	2.97757
ASF	1	0.1	5	3.0143
ASF	1	0.1	5	3.05148
ASF	1	0.1	5	3.08912
ASF	1	0.1	5	3.12722
ASF	1	0.1	5	3.1658
ASF	1	0.1	5	3.20485
ASF	1	0.1	5	3.24438
ASF	1	0.1	5	3.2844
ASF	1	0.1	5	3.32491
ASF	1	0.1	6	3.36593
ASF	1	0.1	6	3.40745
ASF	1	0.1	6	3.44948
ASF	1	0.1	6	3.49203
ASF	1	0.1	6	3.5351
ASF	1	0.1	6	3.57871
ASF	1	0.1	6	3.62285
ASF	1	0.1	6	3.66754
ASF	1	0.1	6	3.71278
ASF	1	0.1	6	3.75858
ASF	1	0.1	6	3.80494
ASF	1	0.1	6	3.85187
ASF	1	0.1	6	3.89939
ASF	1	0.1	6	3.94749
ASF	1	0.1	6	3.99618
ASF	1	0.1	6	4.04547
ASF	1	0.1	6	4.09537
ASF	1	0.1	7	4.14589
ASF	1	0.1	7	4.19703
ASF	1	0.1	7	4.2488
ASF	1	0.1	7	4.30121
ASF	1	0.1	7	4.35427
ASF	1	0.1	7	4.40798
ASF	1	0.1	7	4.46235
ASF	1	0.1	7	4.51739
ASF	1	0.1	7	4.57311
ASF	1	0.1	7	4.62952
ASF	1	0.1	7	4.68663
ASF	1	0.1	7	4.74444
ASF	1	0.1	7	4.80296
ASF	1	0.1	7	4.86221
ASF	1	0.1	8	4.92218
ASF	1	0.1	8	4.9829
ASF	1	0.1	8	5.04436
ASF	1	0.1	8	5.10659
ASF	1	0.1	8	5.16958
ASF	1	0.1	8	5.23334
ASF	1	0.1	8	5.2979
ASF	1	0.1	8	5.36325
ASF	1	0.1	8	5.4294
ASF	1	0.1	8	5.49638
ASF	1	0.1	8	5.56417
ASF	1	0.1	8	5.63281
ASF	1	0.1	8	5.70229
ASF	1	0.1	9	5.77263
ASF	1	0.1	9	5.84383
ASF	1	0.1	9	5.91592
ASF	1	0.1	9	5.98889
ASF	1	0.1	9	6.06277
ASF	1	0.1	9	6.13755
ASF	1	0.1	9	6.21326
ASF	1	0.1	9	6.2899
ASF	1	0.1	9	6.36749
ASF	2	0.1	9	6.44603
ASF	2	0.1	10	6.52554
ASF	2	0.1	10	6.60603
ASF	2	0.1	10	6.68752
ASF	2	0.1	10	6.77001
ASF	2	0.1	10	6.85352
ASF	2	0.1	10	6.93806
ASF	2	0.1	10	7.02364
ASF	2	0.1	10	7.11028
ASF	2	0.1	10	7.19798
ASF	2	0.1	10	7.28677
ASF	2	0.1	11	7.37665
ASF	2	0.1	11	7.46765
ASF	2	0.1	11	7.55976
ASF	2	0.1	11	7.65301
ASF	2	0.1	11	7.74741
ASF	2	0.1	11	7.84298
ASF	2	0.1	11	7.93972
ASF	2	0.1	11	8.03766
ASF	2	0.1	12	8.1368
ASF	2	0.1	12	8.23717
ASF	2	0.1	12	8.33878
ASF	2	0.1	12	8.44164
ASF	2	0.1	12	8.54576
ASF	2	0.1	12	8.65118
ASF	2	0.1	12	8.75789
ASF	2	0.1	12	8.86592
ASF	2	0.1	12	8.97528
ASF	2	0.1	13	9.08599
ASF	2	0.1	13	9.19807
ASF	2	0.1	13	9.31153
ASF	2	0.1	13	9.42639
ASF	2	0.1	13	9.54266
ASF	2	0.1	13	9.66037
ASF	2	0.1	13	9.77953
ASF	2	0.1	14	9.90016
ASF	2	0.1	14	10.0223
ASF	2	0.1	14	10.1459
ASF	2	0.1	14	10.2711
ASF	3	0.1	14	10.3978
ASF	3	0.1	14	10.526
ASF	3	0.1	14	10.6559
ASF	3	0.1	15	10.7873
ASF	3	0.1	15	10.9204
ASF	3	0.1	15	11.0551
ASF	3	0.1	15	11.1914
ASF	3	0.1	15	11.3295
ASF	3	0.1	15	11.4692
ASF	3	0.1	15	11.6107
ASF	3	0.1	16	11.7539
ASF	3	0.1	16	11.8989
ASF	3	0.1	16	12.0457
ASF	3	0.1	16	12.1943
ASF	3	0.1	16	12.3447
ASF	3	0.1	16	12.4969
ASF	3	0.1	17	12.6511
ASF	3	0.1	17	12.8072
ASF	3	0.1	17	12.9651
ASF	3	0.1	17	13.1251
ASF	3	0.1	17	13.287
ASF	3	0.1	18	13.4508
ASF	3	0.1	18	13.6168
ASF	3	0.1	18	13.7847
ASF	3	0.1	18	13.9548
ASF	3	0.1	18	14.1269
ASF	3	0.1	18	14.3012
ASF	3	0.1	19	14.4776
ASF	4	0.1	19	14.6561
ASF	4	0.1	19	14.8369
ASF	4	0.1	19	15.0199
ASF	4	0.1	19	15.2052
ASF	4	0.1	20	15.3928
ASF	4	0.1	20	15.5826
ASF	4	0.1	20	15.7749
ASF	4	0.1	20	15.9694
ASF	4	0.1	21	16.1664
ASF	4	0.1	21	16.3658
ASF	4	0.1	21	16.5677
ASF	4	0.1	21	16.7721
ASF	4	0.1	21	16.979
ASF	4	0.1	22	17.1884
ASF	4	0.1	22	17.4004
ASF	4	0.1	22	17.6151
ASF	4	0.1	22	17.8323
ASF	4	0.1	22	18.0523
ASF	4	0.1	23	18.275
ASF	4	0.1	23	18.5004
ASF	4	0.1	23	18.7286
ASF	4	0.1	23	18.9596
ASF	4	0.1	24	19.1935
ASF	5	0.1	24	19.4303
ASF	5	0.1	24	19.6699
ASF	5	0.1	24	19.9126
ASF	5	0.1	25	20.1582
ASF	5	0.1	25	20.4068
ASF	5	0.1	25	20.6586
ASF	5	0.1	25	20.9134
ASF	5	0.1	26	21.1713
ASF	5	0.1	26	21.4325
ASF	5	0.1	26	21.6969
ASF	5	0.1	27	21.9645
ASF	5	0.1	27	22.2354
ASF	5	0.1	27	22.5097
ASF	5	0.1	27	22.7874
ASF	5	0.1	28	23.0685
ASF	5	0.1	28	23.353
ASF	5	0.1	28	23.6411
ASF	6	0.1	29	23.9327
ASF	6	0.1	29	24.2279
ASF	6	0.1	29	24.5267
ASF	6	0.1	29	24.8293
ASF	6	0.1	29	25.1356
ASF	6	0.1	30	25.4456
ASF	6	0.1	30	25.7595
ASF	6	0.1	30	26.0772
ASF	6	0.1	31	26.3989
ASF	6	0.1	31	26.7245
ASF	6	0.1	31	27.0542
ASF	6	0.1	32	27.3879
ASF	6	0.1	32	27.7257
ASF	6	0.1	32	28.0677
ASF	6	0.1	33	28.4139
ASF	6	0.1	33	28.7644
ASF	7	0.1	33	29.1192
ASF	7	0.1	34	29.4784
ASF	7	0.1	34	29.842
ASF	7	0.1	34	30.2102
ASF	7	0.1	35	30.5828
ASF	7	0.1	35	30.96
ASF	7	0.1	36	31.3419
ASF	7	0.1	36	31.7285
ASF	7	0.1	36	32.1199
ASF	7	0.1	37	32.5161
ASF	7	0.1	37	32.9172
ASF	7	0.1	37	33.3232
ASF	7	0.1	38	33.7343
ASF	7	0.1	38	34.1504
ASF	8	0.1	38	34.5716
ASF	8	0.1	39	34.9981
ASF	8	0.1	39	35.4298
ASF	8	0.1	39	35.8668
ASF	8	0.1	40	36.3092
ASF	8	0.1	40	36.7571
ASF	8	0.1	41	37.2105
ASF	8	0.1	41	37.6695
ASF	8	0.1	41	38.1342
ASF	8	0.1	42	38.6046
ASF	8	0.1	42	39.0808
ASF	8	0.1	42	39.5628
ASF	9	0.1	43	40.0508
ASF	9	0.1	44	40.5449
ASF	9	0.1	44	41.045
ASF	9	0.1	44	41.5513
ASF	9	0.1	45	42.0638
ASF	9	0.1	45	42.5827
ASF	9	0.1	45	43.1079
ASF	9	0.1	46	43.6397
ASF	9	0.1	46	44.178
ASF	9	0.1	46	44.7229
ASF	9	0.1	47	45.2746
ASF	9	0.1	48	45.8331
ASF	10	0.1	48	46.3984
ASF	10	0.1	48	46.9707
ASF	10	0.1	49	47.5501
ASF	10	0.1	49	48.1367
ASF	10	0.1	50	48.7304
ASF	10	0.1	50	49.3315
ASF	10	0.1	50	49.94
ASF	10	0.1	51	50.556
ASF	10	0.1	51	51.1797
ASF	10	0.1	52	51.811
ASF	11	0.1	53	52.4501
ASF	11	0.1	53	53.097
ASF	11	0.1	54	53.752
ASF	11	0.1	54	54.415
ASF	11	0.1	55	55.0862
ASF	11	0.1	55	55.7657
ASF	11	0.1	55	56.4536
ASF	11	0.1	55	57.15
ASF	11	0.1	56	57.8549
ASF	11	0.1	57	58.5686
ASF	12	0.1	57	59.291
ASF	12	0.1	58	60.0224
ASF	12	0.1	58	60.7628
ASF	12	0.1	58	61.5123
ASF	12	0.1	59	62.271
ASF	12	0.1	59	63.0391
ASF	12	0.1	60	63.8167
ASF	12	0.1	61	64.6039
ASF	12	0.1	61	65.4008
ASF	13	0.1	62	66.2075
ASF	13	0.1	62	67.0242
ASF	13	0.1	63	67.851
ASF	13	0.1	63	68.6879
ASF	13	0.1	63	69.5352
ASF	13	0.1	64	70.3929
ASF	13	0.1	65	71.2612
ASF	13	0.1	66	72.1402
ASF	13	0.1	66	73.0301
ASF	14	0.1	66	73.9309
ASF	14	0.1	67	74.8429
ASF	14	0.1	67	75.7661
ASF	14	0.1	68	76.7006
ASF	14	0.1	68	77.6468
ASF	14	0.1	69	78.6045
ASF	14	0.1	70	79.5741
ASF	14	0.1	70	80.5557
ASF	14	0.1	71	81.5493
ASF	15	0.1	72	82.5553
ASF	15	0.1	72	83.5736
ASF	15	0.1	72	84.6045
ASF	15	0.1	73	85.6481
ASF	15	0.1	74	86.7046
ASF	15	0.1	74	87.7741
ASF	15	0.1	75	88.8568
ASF	15	0.1	75	89.9528
ASF	15	0.1	76	91.0624
ASF	16	0.1	76	92.1857
ASF	16	0.1	77	93.3228
ASF	16	0.1	78	94.4739
ASF	16	0.1	78	95.6393
ASF	16	0.1	78	96.819
ASF	16	0.1	79	98.0133
ASF	16	0.1	80	99.2223
ASF	16	0.1	81	100.446
ASF	17	0.1	81	101.685
ASF	17	0.1	81	102.939
ASF	17	0.1	82	104.209
ASF	17	0.1	83	105.495
ASF	17	0.1	84	106.796
ASF	17	0.1	84	108.113
ASF	17	0.1	85	109.447
ASF	17	0.1	85	110.797
ASF	17	0.1	86	112.164
ASF	18	0.1	86	113.547
ASF	18	0.1	87	114.948
ASF	18	0.1	87	116.366
ASF	18	0.1	88	117.801
ASF	18	0.1	89	119.254
ASF	18	0.1	90	120.725
ASF	18	0.1	90	122.214
ASF	19	0.1	90	123.722
ASF	19	0.1	91	125.248
ASF	19	0.1	92	126.793
ASF	19	0.1	92	128.357
ASF	19	0.1	93	129.94
ASF	19	0.1	93	131.543
ASF	19	0.1	94	133.166
ASF	19	0.1	94	134.808
ASF	20	0.1	95	136.471
ASF	20	0.1	95	138.154
ASF	20	0.1	96	139.859
ASF	20	1	97	141.584
ASF	20	1	97	143.33
ASF	20	1	99	145.098
ASF	20	1	99	146.888
ASF	20	1	99	148.7
ASF	21	1	100	150.534
ASF	21	1	100	152.391
ASF	21	1	101	154.271
ASF	21	1	101	156.174
ASF	21	1	103	158.1
ASF	21	1	103	160.05
ASF	21	1	104	162.025
ASF	21	1	105	164.023
ASF	22	1	105	166.046
ASF	22	1	106	168.095
ASF	22	1	107	170.168
ASF	22	1	107	172.267
ASF	22	1	108	174.392
ASF	22	1	108	176.543
ASF	22	1	108	178.721
ASF	22	1	109	180.925
ASF	23	1	110	183.157
ASF	23	1	111	185.416
ASF	23	1	111	187.703
ASF	23	1	111	190.019
ASF	23	1	112	192.363
ASF	23	1	113	194.735
ASF	23	1	113	197.138
ASF	23	1	114	199.569
ASF	24	1	115	202.031
ASF	24	1	115	204.523
ASF	24	1	115	207.046
ASF	24	1	117	209.6
ASF	24	1	117	212.185
ASF	24	1	118	214.803
ASF	24	1	118	217.452
ASF	24	1	118	220.134
ASF	24	1	119	222.85
ASF	25	1	120	225.599
ASF	25	1	121	228.381
ASF	25	1	121	231.199
ASF	25	1	121	234.05
ASF	25	1	122	236.937
ASF	25	1	123	239.86
ASF	25	1	124	242.819
ASF	25	1	124	245.814
ASF	26	1	125	248.846
ASF	26	1	125	251.916
ASF	26	1	125	255.023
ASF	26	1	126	258.169
ASF	26	1	127	261.353
ASF	26	1	127	264.577
ASF	26	1	127	267.841
ASF	26	1	129	271.145
ASF	27	1	130	274.489
ASF	27	1	130	277.875
ASF	27	1	131	281.303
ASF	27	1	131	284.773
ASF	27	1	131	288.285
ASF	27	1	131	291.841
ASF	27	1	133	295.441
ASF	27	1	133	299.085
ASF	27	1	134	302.775
ASF	28	1	133	306.509
ASF	28	1	135	310.29
ASF	28	1	134.025	314.118
ASF	28	1	136	317.992
ASF	28	1	136	321.915
ASF	28	1	137	325.886
ASF	28	1	137	329.906
ASF	28	1	138	333.975
ASF	28	1	137	338.095
ASF	28	1	139	342.265
ASF	29	1	139	346.487
ASF	29	1	140	350.761
ASF	29	1	141	355.087
ASF	29	1	140	359.468
ASF	29	1	141	363.902
ASF	29	1	142	368.39
ASF	29	1	142	372.934
ASF	30	1	142	377.535
ASF	30	1	143	382.192
ASF	29	1	143	386.906
ASF	30	1	144	391.678
ASF	30	1	144	396.51
ASF	30	1	145	401.401
ASF	30	1	146	406.352
ASF	30	1	147	411.365
ASF	30	1	146	416.439
ASF	31	1	148	421.576
ASF	30	1	147	426.776
ASF	30	1	148	432.04
ASF	31	1	149	437.369
ASF	31	1	148	442.764
ASF	31	1	149	448.226
ASF	31	1	150	453.755
ASF	31	1	150	459.352
ASF	31	1	152	465.018
ASF	31	1	151	470.754
ASF	31	1	151	476.561
ASF	31	1	152	482.439
ASF	31	1	152	488.39
ASF	31	1	153	494.415
ASF	32	1	153	500.513
ASF	32	1	154	506.687
ASF	32	1	154	512.937
ASF	32	1	155	519.264
ASF	32	1	155	525.669
ASF	32	1	155	532.154
ASF	32	1	156	538.718
ASF	32	1	157	545.363
ASF	32	1	157	552.09
ASF	32	1	158	558.9
ASF	32	1	157	565.794
ASF	33	1	157	572.773
ASF	33	1	158	579.838
ASF	33	1	159	586.991
ASF	33	1	161	594.231
ASF	33	1	159	601.561
ASF	33	1	160	608.982
ASF	33	1	161	616.493
ASF	33	1	160	624.098
ASF	33	1	162	631.796
ASF	33	1	162	639.59
ASF	33	1	162	647.479
ASF	34	1	162	655.466
ASF	34	1	163	663.551
ASF	34	1	163	671.736
ASF	34	1	163	680.022
ASF	34	1	164	688.41
ASF	34	1	164	696.901
ASF	34	1	165	705.498
ASF	34	1	164	714.2
ASF	34	1	165	723.01
ASF	34	1	166	731.928
ASF	34	1	165	740.957
ASF	34	1	166	750.096
ASF	34	1	166	759.349
ASF	34	1	167	768.716
ASF	35	1	167	778.198
ASF	35	1	167	787.797
ASF	35	1	167	797.514
ASF	35	1	167	807.352
ASF	35	1	168	817.311
ASF	35	1	169	827.392
ASF	35	1	169	837.598
ASF	35	1	169	847.93
ASF	35	1	169	858.389
ASF	35	1	170	868.978
ASF	35	1	171	879.697
ASF	35	1	170	890.548
ASF	35	1	171	901.533
ASF	36	1	172	912.653
ASF	35	1	172	923.911
ASF	36	1	173	935.307
ASF	35	1	172	946.844
ASF	36	1	173	958.524
ASF	36	1	173	970.347
ASF	36	1	173	982.317
ASF	36	1	173	994.434
ASF	36	1	174	1006.7
ASF	36	1	175	1019.12
ASF	36	1	174	1031.69
ASF	36	1	174	1044.41
ASF	36	1	175	1057.3
ASF	36	1	175	1070.34
ASF	36	1	174	1083.54
ASF	36	1	176	1096.91
ASF	36	1	175	1110.44
ASF	36	1	176	1124.14
ASF	36	1	176	1138
ASF	37	1	177	1152.04
ASF	37	1	176	1166.25
ASF	36	1	177	1180.64
ASF	37	1	177	1195.2
ASF	37	1	177	1209.94
ASF	37	1	178	1224.87
ASF	37	1	178	1239.98
ASF	37	1	179	1255.27
ASF	37	1	179	1270.75
ASF	37	1	178	1286.43
ASF	37	1	180	1302.3
ASF	37	1	179	1318.36
ASF	37	1	180	1334.62
ASF	37	1	178	1351.09
ASF	37	1	179	1367.75
ASF	37	1	180	1384.62
ASF	37	1	181	1401.7
ASF	37	1	180	1418.99
ASF	37	1	181	1436.5
ASF	37	1	180	1454.22
ASF	37	1	181	1472.15
ASF	37	1	181	1490.31
ASF	38	1	181	1508.7
ASF	38	1	181	1527.31
ASF	38	1	182	1546.15
ASF	38	1	182	1565.22
ASF	38	1	182	1584.52
ASF	38	1	182	1604.07
ASF	38	1	183	1623.86
ASF	38	1	182	1643.89
ASF	38	1	182	1664.16
ASF	38	1	183	1684.69
ASF	38	1	184	1705.47
ASF	38	1	184	1726.51
ASF	38	1	184	1747.81
ASF	38	1	184	1769.37
ASF	38	1	183	1791.19
ASF	38	1	185	1813.28
ASF	38	1	184	1835.65
ASF	38	1	185	1858.29
ASF	38	1	184	1881.22
ASF	38	1	185	1904.42
ASF	38	1	185	1927.91
ASF	38	1	185	1951.69
ASF	38	1	185	1975.77
ASF	38	1	185	2000.14
ASF	38	1	186	2024.81
ASF	39	1	187	2049.79
ASF	38	1	185	2075.07
ASF	39	1	186	2100.67
ASF	39	1	186	2126.58
ASF	38	1	187	2152.81
ASF	39	1	187	2179.37
ASF	39	1	187	2206.25
ASF	39	1	187	2233.46
ASF	39	1	187	2261.01
ASF	39	1	187	2288.9
ASF	39	1	187	2317.14
ASF	39	1	187	2345.72
ASF	39	2	189	2374.65
ASF	39	1	187	2403.95
ASF	39	1	188	2433.6
ASF	39	2	188	2463.62
ASF	39	1	189	2494.01
ASF	39	2	188	2524.77
ASF	39	1	189	2555.91
ASF	39	1	188	2587.44
ASF	39	1	189	2619.36
ASF	39	2	188	2651.67
ASF	39	1	189	2684.38
ASF	39	1	189	2717.49
ASF	39	1	189	2751.01
ASF	39	2	189	2784.94
ASF	39	1	190	2819.3
ASF	39	2	189	2854.07
ASF	39	1.975	189	2889.28
ASF	39	2	190	2924.92
ASF	39	2	189	2961
ASF	39	2	189	2997.52
ASF	39	2	190	3034.49
ASF	39	2	190	3071.92
ASF	39	1	190	3109.82
ASF	39	1	191	3148.18
ASF	40	2	191	3187.01
ASF	40	2	190	3226.32
ASF	40	2	191	3266.12
ASF	40	2	191	3306.41
ASF	39	2	191	3347.19
ASF	39	1	191	3388.48
ASF	40	2	191	3430.28
ASF	40	2	192	3472.59
ASF	40	2	191	3515.42
ASF	40	2	191	3558.79
ASF	40	2	191	3602.69
ASF	40	2	192	3647.12
ASF	40	2	192	3692.11
ASF	40	2	192	3737.66
ASF	40	2	191	3783.76
ASF	40	2	191	3830.43
ASF	40	2	192	3877.68
ASF	40	2	192	3925.51
ASF	40	2	193	3973.93
ASF	40	2	192	4022.95
ASF	40	2	192	4072.58
ASF	40	2	192	4122.81
ASF	40	2	193	4173.67
ASF	40	2	193	4225.15
ASF	40	2	192	4277.27
ASF	40	2	193	4330.03
ASF	40	2	193	4383.44
ASF	40	2	193	4437.51
ASF	40	2	194	4492.25
ASF	40	2	193	4547.66
ASF	40	2	193	4603.75
ASF	40	2	193	4660.54
ASF	40	2	194	4718.03
ASF	40	2	194	4776.23
ASF	40	2	193	4835.14
ASF	40	2	194	4894.79
ASF	40	2	194	4955.16
ASF	40	2	193	5016.29
ASF	40	2	194	5078.16
ASF	40	2	194	5140.8
ASF	40	2	194	5204.21
ASF	40	2	193	5268.41
ASF	40	2	195	5333.39
ASF	40	2	194	5399.18
ASF	40	2	194	5465.78
ASF	40	2	194	5533.2
ASF	40	2	194	5601.45
ASF	40	2	195	5670.55
ASF	40	2	195	5740.5
ASF	40	2	195	5811.31
ASF	40	2	195	5882.99
ASF	40	2	195	5955.56
ASF	40	2	194	6029.02
ASF	40	2	195	6103.39
ASF	40	2	195	6178.67
ASF	40	2	195	6254.89
ASF	41	2	195	6332.04
ASF	40	2	194	6410.15
ASF	40	2	194	6489.22
ASF	40	2	195	6569.26
ASF	40	2	196	6650.29
ASF	41	2	194	6732.33
ASF	40	2	196	6815.37
ASF	40	2	195	6899.44
ASF	40	2	194	6984.54
ASF	40	2	195	7070.7
ASF	40	2	195	7157.92
ASF	40	2	195	7246.21
ASF	41	2	195	7335.59
ASF	40	2	196	7426.08
ASF	40	2	195	7517.68
ASF	40	2	195	7610.41
ASF	41	2	195	7704.29
ASF	40	2	195	7799.32
ASF	41	2	195	7895.52
ASF	41	2	195	7992.92
ASF	41	2	196	8091.51
ASF	40	2	195	8191.32
ASF	41	2	197	8292.36
ASF	41	2	196	8394.65
ASF	41	2	196	8498.2
ASF	40	2	196	8603.02
ASF	41	2	197	8709.14
ASF	40	2	196	8816.57
ASF	40	2	196	8925.32
ASF	41	2	196	9035.42
ASF	41	2	196	9146.87
ASF	41	2	196	9259.7
ASF	41	2	197	9373.92
ASF	41	2	196	9489.54
ASF	41	2	196	9606.6
ASF	41	2	198	9725.1
ASF	41	2	196	9845.06
ASF	41	2	196	9966.5
ASF	41	2	196	10089.4
ASF	41	2	197	10213.9
ASF	40	2	196	10339.9
ASF	41	2	197	10467.4
ASF	41	2	197	10596.5
ASF	41	2	197	10727.2
ASF	40	2	197	10859.6
ASF	41	2	196	10993.5
ASF	41	2	197	11129.1
ASF	41	2	196	11266.4
ASF	41	2	197	11405.4
ASF	41	2	198	11546.1
ASF	41	2	197	11688.5
ASF	41	2	198	11832.7
ASF	41	2	197	11978.6
ASF	40	2	197	12126.4
ASF	41	2	196	12276
ASF	41	2	198	12427.4
ASF	41	2	197	12580.7
ASF	41	2	198	12735.9
ASF	41	2	196	12893
ASF	41	2	198	13052
ASF	41	2	198	13213
ASF	41	2	197	13376
ASF	41	2	198	13541
ASF	41	2	197	13708
ASF	41	2	198	13877.1
ASF	41	2	198	14048.3
ASF	41	2	198	14221.6
ASF	41	2	198	14397
ASF	41	2	198	14574.6
ASF	41	2	199	14754.3
ASF	41	2	199	14936.3
ASF	41	2	198	15120.6
ASF	41	2	197	15307.1
ASF	41	2	198	15495.9
ASF	41	2	196	15687
ASF	41	2	198	15880.6
ASF	41	2	198	16076.4
ASF	41	2	198	16274.7
ASF	41	2	197	16475.5
ASF	41	2	198	16678.7
ASF	41	2	198	16884.5
ASF	41	2	198	17092.7
ASF	41	2	198	17303.6
ASF	41	2	199	17517
ASF	41	2	197	17733.1
ASF	41	2	197	17951.8
ASF	41	2	198	18173.3
ASF	41	2	198	18397.4
ASF	41	2	198	18624.4
ASF	41	2	198	18854.1
ASF	41	2	199	19086.7
ASF	41	2	198	19322.1
ASF	41	2	197	19560.4
ASF	41	2	197	19801.7
ASF	41	2	198	20046
ASF	41	2	199	20293.2
ASF	41	2	198	20543.6
ASF	41	2	197	20797
ASF	41	2	199	21053.5
ASF	41	2	198	21313.2
ASF	41	2	198	21576.1
ASF	41	2	198	21842.2
ASF	41	2	198	22111.7
ASF	41	2	198	22384.4
ASF	41	2	198	22660.5
ASF	41	2	197	22940
ASF	41	2	198	23223
ASF	41	2	198	23509.5
ASF	41	2	199	23799.5
ASF	41	2	198	24093
ASF	41	2	199	24390.2
ASF	41	2	199	24691.1
ASF	41	2	198	24995.6
ASF	41	2	199	25304
ASF	41	2	198	25616.1
ASF	41	2	199	25932.1
ASF	41	2	198	26251.9
ASF	41	2	198	26575.8
ASF	41	2	199	26903.6
ASF	41	2	198	27235.4
ASF	41	2	198	27571.4
ASF	41	2	198	27911.5
ASF	41	2	198	28255.8
ASF	41	2	199	28604.3
ASF	41	2	199	28957.1
ASF	41	2	198	29314.3
ASF	41	2	199	29675.9
ASF	41	2	199	30042
ASF	41	2	200	30412.6
ASF	41	2	199	30787.7
ASF	41	2	199	31167.5
ASF	41	2	199	31551.9
ASF	41	2	198	31941.1
ASF	41	2	199	32335.1
ASF	41	2	199	32734
ASF	41	2	198	33137.7
ASF	41	2	199	33546.5
ASF	41	2	199	33960.3
ASF	41	2	198	34379.2
ASF	41	2	199	34803.3
ASF	41	2	197	35232.6
ASF	41	2	198	35667.2
ASF	41	2	199	36107.1
ASF	41	2	198	36552.5
ASF	41	2	199	37003.4
ASF	41	2	198	37459.8
ASF	41	2	199	37921.9
ASF	41	2	199	38389.7
ASF	41	2	199	38863.2
ASF	41	2	198	39342.6
ASF	41	2	198	39827.9
ASF	41	2	199	40319.2
ASF	41	2	199	40816.5
ASF	41	2	198	41320
ASF	41	2	198	41829.7
ASF	41	2	199	42345.7
ASF	41	2	199	42868
ASF	41	2	199	43396.8
ASF	41	2	199	43932.1
ASF	41	2	199	44474
ASF	41	2	198	45022.6
ASF	41	2	199	45577.9
ASF	41	2	199	46140.1
ASF	41	2	199	46709.3
ASF	41	2	200	47285.4
ASF	41	2	199	47868.7
ASF	41	2	198	48459.2
ASF	41	2	199	49056.9
ASF	41	2	199	49662
ASF	41	2	198	50274.6
ASF	41	2	199	50894.8
ASF	41	2	199	51522.6
ASF	41	2	199	52158.1
ASF	41	2	198	52801.5
ASF	41	2	199	53452.8
ASF	41	2	199	54112.1
ASF	41	2	199	54779.6
ASF	41	2	198	55455.3
ASF	41	2	198	56139.4
ASF	41	2	200	56831.9
ASF	41	2	198	57532.9
ASF	41	2	198	58242.6
ASF	41	2	199	58961
ASF	41	2	199	59688.3
ASF	41	2	199	60424.5
ASF	41	2	199	61169.9
ASF	41	2	198	61924.4
ASF	41	2	200	62688.2
ASF	41	2	199	63461.5
ASF	41	2	199	64244.3
ASF	41	2	199	65036.8
ASF	41	2	200	65839
ASF	41	2	199	66651.1
ASF	41	2	199	67473.3
ASF	41	2	199	68305.6
ASF	41	2	199	69148.1
ASF	41	2	199	70001.1
ASF	41	2	199	70864.6
ASF	41	2	198	71738.7
ASF	41	2	200	72623.6
ASF	41	2	199	73519.4
ASF	41	2	198	74426.3
ASF	41	2	200	75344.3
ASF	41	2	199	76273.7
ASF	41	2	200	77214.5
ASF	41	2	198	78167
ASF	41	2	200	79131.2
ASF	41	2	198	80107.3
ASF	41	2	200	81095.4
ASF	41	2	199	82095.7
ASF	41	2	199	83108.4
ASF	41	2	199	84133.5
ASF	41	2	198	85171.3
ASF	41	2	199.025	86221.9
ASF	41	2	198	87285.5
ASF	41	2	199	88362.2
ASF	41	2	200	89452.1
ASF	41	2	200	90555.5
ASF	41	2	198	91672.5
ASF	41	2	200	92803.3
ASF	41	2	199	93948
ASF	41	2	197	95106.9
ASF	41	2	199	96280.1
ASF	41	2	200	97467.7
ASF	41	2	199	98669.9
ASF	41	2	199	99887.1
ASF	41	2	200	101119
ASF	41	2	200	102366
ASF	41	2	200	103629
ASF	41	2	198	104907
ASF	41	2	199	106202
ASF	41	2	199	107512
ASF	41	2	201	108838
ASF	41	2	199	110180
ASF	41	2	200	111539
ASF	41	2	198	112915
ASF	41	2	199	114308
ASF	41	2	199	115718
ASF	41	2	200	117145
ASF	41	2	199	118590
ASF	41	2	200	120053
ASF	41	2	199	121534
ASF	41	2	199	123033
ASF	41	2	199	124551
ASF	41	2	199	126087
ASF	41	2	198	127642
ASF	41	2	199	129217
ASF	41	2	198	130811
ASF	41	2	200	132424
ASF	41	2	199	134058
ASF	41	2	200	135711
ASF	41	2	198	137385
ASF	41	2	199	139080
ASF	41	2	199	140796
ASF	41	2	199	142532
ASF	41	2	199	144291
ASF	41	2	200	146070
ASF	41	2	198	147872
ASF	41	2	199	149696
ASF	41	2	199	151543
ASF	41	2	199	153412
ASF	41	2	199	155304
ASF	41	2	200	157220
ASF	41	2	199	159159
ASF	41	2	199	161123
ASF	41	2	200	163110
ASF	41	2	200	165122
ASF	41	2	198	167159
ASF	41	2	199	169221
ASF	41	2	198	171308
ASF	41	2	200	173421
ASF	41	2	199	175560
ASF	41	2	199	177726
ASF	41	2	199	179918
ASF	41	2	199	182138
ASF	41	2	199	184384
ASF	41	2	199	186659
ASF	41	2	200	188961
ASF	41	2	199	191292
ASF	41	2	199	193652
ASF	41	2	200	196040
ASF	41	2	198	198458
ASF	41	2	199	200906
ASF	41	2	199	203385
[truncated: 2 more rows]

## Sheet: Figure 2
Figure 2
country_id	avg_median	avg_lower	avg_upper	country_median	country_lower	country_upper	obs		country_id: country ID
1	30184.5	13285.4	57239.8	21516	7590.77	55026	24861		avg: the total number of deaths across all analysed outbreaks predicted by a model excluding the country variable but including other variables from the best-fitting model (lower: at the 2.5th percentile, upper: at the 97.5th percentile)
3	56660.5	29949	96305.1	36408	16472.8	84061.2	27399		country: the total number of deaths across all analysed outbreaks predicted by the best-fitting model including the country variable (lower: at the 2.5th percentile, upper: at the 97.5th percentile)
5	13941.5	5560.1	30828.6	12160	4507.9	42387	6647		obs: the total number of deaths across all analysed outbreaks in the data
6	13929	3542.6	34276.7	6208	1835.12	21720.8	5891
7	1.08873e+06	967231	1.21541e+06	374742	331697	424955	417841
8	220408	167855	285220	81625	61569.5	108333	62826
9	374224	309504	457506	319180	250270	429462	266035
10	382364	299031	476709	1.32323e+06	1.05996e+06	1.68058e+06	1286067
14	156468	111758	214164	15388	9739.55	23055.2	14363
16	296812	238077	382697	488616	386513	619084	448894
17	379	115.825	1004.02	414	115.875	1200.75	397
18	31876.5	15329.1	59420.2	33210	16782.9	72706	48174
21	29440.5	13143.7	57806.2	207992	103402	381353	212944
22	15427	5642.85	34202.2	30089.5	11490.3	75604.4	26360
24	315190	244916	413040	242204	186316	308167	239562
27	150396	108199	200358	422406	287873	596169	430313
28	152512	97226.5	228737	109814	70967.1	176178	155311
29	80816.5	38390.4	145340	17898	8150.07	42856.3	14018
30	51370.5	28084.9	87886.7	14160.5	7232	25429.6	12854
31	228938	164313	309277	14160.5	9819.9	20062.3	12411
32	1316	381.875	3901.22	2461.5	584.975	11286	2199
33	182924	131511	252437	20454.5	11822.5	36156.3	19419
36	68544.5	39027.6	116986	106821	56844.2	196239	99463
37	240062	158795	350321	190821	121636	295381	165185
39	71807	52885.6	98044.8	86974.5	63512.5	120194	83288
40	318363	238180	424279	346374	256615	470078	340363
41	231020	164082	322340	212800	148284	297873	197441
42	20814.5	6446.05	53753.3	46973.5	15484.1	143693	45160
43	36215	13626.3	87205.6	67909.5	24775.7	161239	75330
44	104942	68785.9	150629	232635	148569	353835	187336
45	9957.5	2051.3	28524.3	7514.5	1705.9	39178.5	5373
47	353.5	116	898.025	273	53.975	863.175	205
49	62394	33184.4	109304	79574	37456.7	178512	71239
50	12851	2610.38	33917.1	35422.5	9483.08	114466	50905
51	66578	37566.8	108445	74298.5	40728.7	129711	79042

## Sheet: Figure 3
Figure 3
country_id	avg_median	avg_lower	avg_upper	country_median	country_lower	country_upper	obs		country_id: country ID
2	2380	2148	2608	551	452	673	551		avg: the total number of deaths across all analysed outbreaks predicted by a model excluding the country variable but including other variables from the best-fitting model (lower: at the 2.5th percentile, upper: at the 97.5th percentile)
3	943	630	1346.03	812.5	457.975	1626.25	702		country: the total number of deaths across all analysed outbreaks predicted by the best-fitting model including the country variable (lower: at the 2.5th percentile, upper: at the 97.5th percentile)
4	722	558.95	929.125	869	608.9	1315.1	800		obs: the total number of deaths across all analysed outbreaks in the data
10	163	82	281	233	120.975	448.5	229
11	285	159	474	495	244.95	1047.08	328
12	28	14	49.025	41	18	76.025	35
13	148.5	102.975	207	257	183.975	351.025	248
15	46	21	76	41	19	80	44
16	3874	3312.93	4522.5	3783	3238.85	4437.1	3969
17	13945.5	12830.9	15160	11088	10314.9	11993.1	11786
18	6076	5165.93	7056.02	6570	5748.98	7525.32	6980
19	652.5	549.975	778.025	595	495.975	711	596
20	7	1	18	13	3	37.025	11
23	5642.5	4608	6850.1	3080	2585.97	3647.05	3018
25	700	394.9	1146.22	105	42.975	238	92
26	4977.5	4099.9	5940.5	7204	5855.8	8841.48	7171
28	34	11.975	63	74	39	132	76
33	539	347.975	790	51	19	109.025	47
34	4317.5	3154.82	5677.1	10110	8420.98	12316.8	10085
35	3472	2768.85	4320.32	3377.5	2535.72	4404	3319
36	1298.5	922.875	1798.12	3193	2169.85	4616.2	3751
37	18975	15485.4	22825.5	4707.5	3327.78	6465.15	1592
38	725	415	1154.05	884.5	580.875	1341.03	817
41	6315	5248.93	7484.05	12319.5	10383.6	14534.8	12265
46	1017	773.975	1345.03	1309.5	977.975	1741.1	1146
48	51.5	23.975	88	163	96.975	279.075	166

## Sheet: Figure S1
Figure S1
region	month	cluster		region: region of an HPAI outbreak
Americas	2023-03-01	0		month: reporting month of an HPAI outbreak (shown as month and year, not dates, to avoid the identification of individual outbreaks)
Americas	2023-03-01	0		cluster: whether or not an HPAI outbreak is classified as occurring within spatiotemporal clusters (1 = Yes, 0 = No)
Americas	2023-03-01	0
Americas	2023-03-01	0
Americas	2023-04-01	0
Americas	2023-04-01	0
Americas	2023-05-01	0
Americas	2023-05-01	0
Americas	2023-05-01	0
Americas	2023-05-01	0
Americas	2023-06-01	0
Americas	2023-06-01	0
Europe	2020-11-01	0
Europe	2021-01-01	0
Europe	2021-12-01	0
Europe	2021-12-01	0
Europe	2022-01-01	0
Europe	2022-03-01	0
Europe	2022-09-01	1
Europe	2022-10-01	0
Europe	2022-10-01	0
Europe	2022-10-01	0
Europe	2022-10-01	0
Europe	2022-11-01	0
Europe	2022-12-01	0
Europe	2022-12-01	0
Europe	2023-01-01	0
Europe	2023-01-01	0
Europe	2023-01-01	0
Europe	2023-02-01	0
Europe	2023-12-01	0
Europe	2023-12-01	0
Americas	2023-01-01	0
Americas	2023-02-01	0
Americas	2023-02-01	0
Americas	2023-02-01	0
Americas	2023-02-01	0
Americas	2023-02-01	0
Americas	2023-04-01	0
Americas	2023-04-01	0
Americas	2023-04-01	0
Americas	2023-04-01	0
Americas	2023-04-01	0
Americas	2023-04-01	0
Americas	2023-04-01	0
Americas	2023-04-01	0
Europe	2020-02-01	0
Europe	2020-02-01	0
Europe	2020-02-01	0
Europe	2020-03-01	0
Europe	2020-03-01	0
Europe	2020-03-01	0
Europe	2020-04-01	0
Europe	2020-04-01	0
Europe	2021-02-01	1
Europe	2021-02-01	1
Europe	2021-02-01	1
Europe	2021-02-01	1
Europe	2021-12-01	0
Europe	2021-12-01	0
Europe	2022-02-01	0
Europe	2022-03-01	0
Europe	2022-04-01	0
Europe	2022-04-01	0
Europe	2022-04-01	1
Europe	2022-04-01	1
Europe	2022-04-01	1
Europe	2022-04-01	1
Europe	2022-04-01	1
Europe	2022-04-01	1
Europe	2022-05-01	1
Europe	2022-05-01	1
Europe	2022-05-01	1
Europe	2022-05-01	0
Europe	2022-05-01	0
Europe	2022-10-01	0
Europe	2023-02-01	0
Europe	2023-10-01	0
Europe	2023-11-01	0
Europe	2023-11-01	0
Europe	2023-11-01	1
Europe	2023-11-01	1
Europe	2023-11-01	1
Americas	2022-04-01	0
Americas	2022-04-01	0
Americas	2022-04-01	0
Americas	2022-04-01	0
Americas	2022-04-01	1
Americas	2022-04-01	0
Americas	2022-05-01	1
Americas	2022-05-01	0
Americas	2022-05-01	0
Americas	2022-05-01	0
Americas	2022-05-01	0
Americas	2022-05-01	0
Americas	2022-05-01	0
Americas	2022-05-01	0
Americas	2022-05-01	0
Americas	2022-05-01	1
Americas	2022-05-01	1
Americas	2022-05-01	0
Americas	2022-06-01	1
Americas	2022-06-01	0
Americas	2022-06-01	0
Americas	2022-06-01	0
Americas	2022-06-01	0
Americas	2022-10-01	0
Americas	2022-10-01	1
Americas	2022-10-01	1
Americas	2022-10-01	0
Americas	2022-10-01	0
Americas	2022-10-01	0
Americas	2022-10-01	1
Americas	2022-10-01	1
Americas	2022-10-01	0
Americas	2022-11-01	0
Americas	2022-11-01	1
Americas	2022-12-01	1
Americas	2022-12-01	1
Americas	2023-01-01	0
Americas	2023-01-01	0
Americas	2023-03-01	0
Americas	2023-03-01	0
Americas	2023-11-01	0
Americas	2022-02-01	0
Americas	2022-02-01	0
Americas	2022-03-01	0
Americas	2022-03-01	0
Americas	2022-04-01	0
Americas	2022-04-01	0
Americas	2022-04-01	0
Americas	2022-04-01	0
Americas	2022-04-01	0
Americas	2022-04-01	1
Americas	2022-04-01	1
Americas	2022-04-01	1
Americas	2022-04-01	1
Americas	2022-04-01	1
Americas	2022-04-01	1
Americas	2022-04-01	1
Americas	2022-04-01	0
Americas	2022-04-01	0
Americas	2022-04-01	1
Americas	2022-04-01	0
Americas	2022-04-01	0
Americas	2022-04-01	1
Americas	2022-04-01	0
Americas	2022-04-01	0
Americas	2022-04-01	1
Americas	2022-04-01	1
Americas	2022-04-01	1
Americas	2022-04-01	1
Americas	2022-04-01	0
Americas	2022-04-01	1
Americas	2022-05-01	0
Americas	2022-05-01	0
Americas	2022-05-01	0
Americas	2022-05-01	0
Americas	2022-05-01	0
Americas	2022-05-01	0
Americas	2022-05-01	0
Americas	2022-05-01	0
Americas	2022-05-01	0
Americas	2022-05-01	0
Americas	2022-05-01	0
Americas	2022-06-01	0
Americas	2022-07-01	0
Americas	2022-07-01	0
Americas	2022-07-01	0
Americas	2022-08-01	0
Americas	2022-08-01	1
Americas	2022-09-01	0
Americas	2022-09-01	0
Americas	2022-09-01	0
Americas	2022-09-01	1
Americas	2022-09-01	0
Americas	2022-09-01	0
Americas	2022-09-01	0
Americas	2022-09-01	0
Americas	2022-10-01	0
Americas	2022-10-01	0
Americas	2022-10-01	1
Americas	2022-10-01	1
Americas	2022-10-01	0
Americas	2022-10-01	0
Americas	2022-10-01	1
Americas	2022-10-01	1
Americas	2022-10-01	1
Americas	2022-10-01	1
Americas	2022-10-01	1
Americas	2022-10-01	0
Americas	2022-10-01	1
Americas	2022-11-01	1
Americas	2022-11-01	0
Americas	2022-11-01	1
Americas	2022-12-01	1
Americas	2022-12-01	1
Americas	2022-12-01	0
Americas	2022-12-01	1
Americas	2022-12-01	1
Americas	2022-12-01	1
Americas	2023-01-01	0
Americas	2023-04-01	1
Americas	2023-04-01	0
Americas	2023-04-01	1
Americas	2023-04-01	1
Americas	2023-04-01	1
Americas	2023-04-01	1
Americas	2023-04-01	1
Americas	2023-04-01	1
Americas	2023-04-01	1
Americas	2023-04-01	1
Americas	2023-09-01	0
Americas	2023-11-01	0
Americas	2023-11-01	0
Americas	2023-11-01	0
Americas	2023-11-01	0
Americas	2023-11-01	0
Americas	2023-11-01	0
Americas	2023-11-01	1
Americas	2023-12-01	0
Americas	2023-03-01	0
Americas	2023-03-01	0
Americas	2023-03-01	0
Americas	2023-04-01	0
Americas	2023-04-01	0
Americas	2023-04-01	0
Americas	2023-04-01	0
Americas	2023-04-01	0
Americas	2023-04-01	0
Americas	2023-06-01	0
Asia	2020-01-01	0
Asia	2020-01-01	0
Asia	2020-01-01	0
Asia	2020-01-01	0
Asia	2020-01-01	0
Asia	2020-01-01	0
Asia	2020-01-01	0
Asia	2020-01-01	0
Asia	2020-01-01	0
Asia	2020-01-01	0
Asia	2020-01-01	0
Asia	2020-01-01	0
Asia	2020-01-01	0
Asia	2020-01-01	0
Asia	2020-01-01	0
Asia	2020-01-01	0
Asia	2020-02-01	0
Asia	2020-02-01	0
Asia	2020-02-01	0
Asia	2020-02-01	0
Asia	2020-02-01	0
Asia	2020-02-01	0
Asia	2020-02-01	0
Asia	2020-02-01	0
Asia	2020-02-01	0
Asia	2020-02-01	0
Asia	2020-02-01	0
Asia	2020-02-01	0
Asia	2020-03-01	0
Asia	2020-03-01	0
Asia	2020-03-01	0
Asia	2020-03-01	0
Asia	2020-03-01	0
Asia	2020-03-01	0
Asia	2020-03-01	0
Asia	2020-03-01	0
Asia	2020-03-01	0
Asia	2020-03-01	0
Asia	2020-03-01	0
Asia	2020-03-01	0
Asia	2020-03-01	0
Asia	2020-03-01	0
Asia	2020-04-01	0
Asia	2020-04-01	0
Asia	2020-04-01	0
Asia	2020-04-01	0
Asia	2020-04-01	0
Asia	2020-05-01	0
Asia	2020-05-01	0
Asia	2020-06-01	0
Asia	2020-06-01	0
Asia	2020-08-01	0
Asia	2020-08-01	0
Asia	2020-08-01	0
Asia	2020-08-01	0
Asia	2020-08-01	0
Asia	2020-08-01	0
Asia	2020-08-01	0
Asia	2020-08-01	0
Asia	2020-08-01	0
Asia	2020-09-01	0
Asia	2020-09-01	0
Asia	2020-09-01	0
Asia	2020-12-01	0
Asia	2020-12-01	0
Asia	2021-01-01	0
Asia	2021-01-01	0
Asia	2021-01-01	0
Asia	2021-01-01	0
Asia	2021-01-01	0
Asia	2021-02-01	0
Asia	2021-03-01	0
Asia	2021-03-01	0
Asia	2021-03-01	0
Asia	2021-04-01	0
Asia	2021-04-01	0
Asia	2021-04-01	0
Asia	2021-04-01	0
Asia	2021-06-01	0
Asia	2021-06-01	0
Asia	2021-06-01	0
Asia	2021-08-01	0
Asia	2021-10-01	0
Asia	2021-10-01	0
Asia	2021-12-01	0
Asia	2021-12-01	0
Asia	2021-12-01	0
Asia	2021-12-01	0
Asia	2021-12-01	0
Asia	2021-12-01	0
Asia	2021-12-01	0
Asia	2022-01-01	0
Asia	2022-01-01	0
Asia	2022-01-01	0
Asia	2022-01-01	0
Asia	2022-02-01	0
Asia	2022-02-01	0
Asia	2022-02-01	0
Asia	2022-02-01	0
Asia	2022-02-01	0
Asia	2022-02-01	0
Asia	2022-02-01	0
Asia	2022-02-01	0
Asia	2022-03-01	0
Asia	2022-03-01	0
Asia	2022-03-01	0
Asia	2022-03-01	0
Asia	2022-03-01	0
Asia	2022-03-01	0
Asia	2022-03-01	0
Asia	2022-03-01	0
Asia	2022-03-01	0
Asia	2022-03-01	0
Asia	2022-04-01	0
Asia	2022-07-01	0
Asia	2022-07-01	0
Asia	2022-07-01	0
Asia	2022-09-01	0
Asia	2022-09-01	0
Asia	2022-12-01	0
Asia	2022-12-01	0
Asia	2022-12-01	0
Asia	2022-12-01	0
Asia	2022-12-01	0
Asia	2022-12-01	0
Asia	2022-12-01	0
Asia	2023-01-01	0
Asia	2023-01-01	0
Asia	2023-01-01	0
Asia	2023-01-01	0
Asia	2023-01-01	0
Asia	2023-01-01	0
Asia	2023-01-01	0
Asia	2023-01-01	0
Asia	2023-02-01	0
Asia	2023-02-01	0
Asia	2023-02-01	0
Asia	2023-02-01	0
Asia	2023-02-01	0
Asia	2023-02-01	0
Asia	2023-02-01	0
Asia	2023-02-01	0
Asia	2023-02-01	0
Asia	2023-02-01	0
Asia	2023-02-01	0
Asia	2023-02-01	0
Asia	2023-02-01	0
Asia	2023-02-01	0
Asia	2023-02-01	0
Asia	2023-02-01	0
Asia	2023-02-01	0
Asia	2023-02-01	0
Asia	2023-02-01	0
Asia	2023-02-01	0
Asia	2023-02-01	0
Asia	2023-02-01	0
Asia	2023-02-01	0
Asia	2023-02-01	0
Asia	2023-02-01	0
Asia	2023-03-01	0
Asia	2023-03-01	0
Asia	2023-03-01	0
Asia	2023-03-01	0
Asia	2023-03-01	0
Asia	2023-03-01	0
Asia	2023-03-01	0
Asia	2023-03-01	0
Asia	2023-03-01	0
Asia	2023-03-01	0
Asia	2023-03-01	0
Asia	2023-03-01	0
Asia	2023-04-01	0
Asia	2023-04-01	0
Asia	2023-04-01	0
Asia	2023-04-01	0
Asia	2023-04-01	0
Asia	2023-05-01	0
Asia	2023-05-01	0
Asia	2023-05-01	0
Asia	2023-05-01	0
Asia	2023-08-01	0
Asia	2023-08-01	0
Asia	2023-08-01	0
Asia	2023-09-01	0
Asia	2023-09-01	0
Asia	2023-10-01	0
Asia	2023-10-01	0
Asia	2023-12-01	0
Europe	2020-01-01	0
Europe	2021-01-01	0
Europe	2021-02-01	0
Europe	2021-02-01	0
Europe	2021-02-01	0
Europe	2021-02-01	0
Europe	2021-04-01	0
Europe	2021-04-01	0
Europe	2021-04-01	0
Europe	2021-04-01	0
Europe	2021-04-01	0
Europe	2021-04-01	0
Europe	2021-04-01	0
Europe	2021-04-01	0
Europe	2021-04-01	0
Europe	2021-04-01	0
Europe	2021-04-01	0
Europe	2021-04-01	0
Europe	2021-04-01	0
Europe	2021-04-01	0
Europe	2021-05-01	0
Europe	2021-05-01	0
Europe	2021-05-01	0
Europe	2021-05-01	0
Europe	2021-09-01	0
Europe	2020-02-01	0
Europe	2021-04-01	0
Europe	2021-04-01	0
Europe	2021-04-01	0
Europe	2021-04-01	0
Europe	2021-04-01	0
Europe	2021-04-01	0
Europe	2021-04-01	0
Europe	2021-04-01	0
Europe	2021-04-01	0
Europe	2021-04-01	0
Europe	2021-05-01	0
Europe	2021-11-01	0
Europe	2021-12-01	0
Europe	2022-02-01	0
Europe	2022-12-01	0
Europe	2023-01-01	0
Europe	2023-01-01	0
Europe	2023-01-01	0
Europe	2023-02-01	0
Europe	2023-05-01	0
Europe	2021-05-01	0
Europe	2021-05-01	0
Europe	2021-07-01	0
Europe	2021-11-01	0
Europe	2021-12-01	0
Europe	2022-02-01	0
Europe	2022-11-01	0
Europe	2022-12-01	0
Europe	2023-01-01	0
Europe	2023-01-01	0
Europe	2023-04-01	0
Europe	2023-11-01	0
Europe	2023-11-01	0
Europe	2023-11-01	0
Americas	2023-01-01	0
Americas	2023-01-01	0
Americas	2023-01-01	0
Americas	2023-02-01	0
Americas	2023-02-01	0
Americas	2023-02-01	0
Americas	2023-03-01	0
Americas	2023-03-01	0
Americas	2023-05-01	0
Americas	2023-05-01	0
Americas	2023-05-01	0
Americas	2023-07-01	0
Americas	2023-08-01	0
Americas	2023-08-01	0
Europe	2020-11-01	0
Europe	2020-11-01	0
Europe	2020-11-01	0
Europe	2020-11-01	0
Europe	2020-11-01	0
Europe	2020-12-01	0
Europe	2021-01-01	0
Europe	2021-01-01	1
Europe	2021-02-01	0
Europe	2021-02-01	0
Europe	2021-05-01	0
Europe	2021-05-01	0
Europe	2021-05-01	0
Europe	2021-05-01	0
Europe	2021-05-01	0
Europe	2021-05-01	0
Europe	2021-05-01	0
Europe	2020-12-01	0
Europe	2020-12-01	0
Europe	2020-12-01	0
Europe	2020-12-01	0
Europe	2020-12-01	0
Europe	2020-12-01	0
Europe	2020-12-01	1
Europe	2020-12-01	1
Europe	2020-12-01	0
Europe	2020-12-01	0
Europe	2020-12-01	1
Europe	2020-12-01	1
Europe	2020-12-01	1
Europe	2020-12-01	1
Europe	2020-12-01	1
Europe	2020-12-01	1
Europe	2020-12-01	1
Europe	2020-12-01	1
Europe	2020-12-01	1
Europe	2020-12-01	1
Europe	2020-12-01	1
Europe	2020-12-01	1
Europe	2020-12-01	1
Europe	2020-12-01	1
Europe	2021-01-01	1
Europe	2021-01-01	1
Europe	2021-01-01	1
Europe	2021-01-01	1
Europe	2021-01-01	1
Europe	2021-01-01	1
Europe	2021-01-01	1
Europe	2021-01-01	1
Europe	2021-01-01	1
Europe	2021-01-01	1
Europe	2021-01-01	1
Europe	2021-01-01	1
Europe	2021-01-01	1
Europe	2021-01-01	1
Europe	2021-01-01	1
Europe	2021-01-01	1
Europe	2021-01-01	1
Europe	2021-01-01	1
Europe	2021-01-01	1
Europe	2021-01-01	1
Europe	2021-01-01	1
Europe	2021-01-01	1
Europe	2021-01-01	1
Europe	2021-01-01	1
Europe	2021-01-01	1
Europe	2021-01-01	1
Europe	2021-01-01	1
Europe	2021-01-01	1
Europe	2021-01-01	1
Europe	2021-01-01	1
Europe	2021-01-01	1
Europe	2021-01-01	1
Europe	2021-01-01	1
Europe	2021-01-01	1
Europe	2021-01-01	1
Europe	2021-01-01	1
Europe	2021-01-01	1
Europe	2021-01-01	1
Europe	2021-01-01	1
Europe	2021-01-01	1
Europe	2021-01-01	1
Europe	2021-01-01	1
Europe	2021-01-01	1
Europe	2021-01-01	1
Europe	2021-01-01	1
Europe	2021-01-01	1
Europe	2021-01-01	1
Europe	2021-01-01	1
Europe	2021-01-01	1
Europe	2021-01-01	1
Europe	2021-01-01	1
Europe	2021-01-01	1
Europe	2021-01-01	1
Europe	2021-01-01	1
Europe	2021-01-01	1
Europe	2021-01-01	1
Europe	2021-01-01	1
Europe	2021-01-01	0
Europe	2021-01-01	1
Europe	2021-01-01	1
Europe	2021-01-01	1
Europe	2021-01-01	0
Europe	2021-01-01	1
Europe	2021-01-01	1
Europe	2021-01-01	1
Europe	2021-01-01	1
Europe	2021-01-01	1
Europe	2021-01-01	1
Europe	2021-01-01	1
Europe	2021-01-01	1
Europe	2021-01-01	1
Europe	2021-01-01	1
Europe	2021-01-01	1
Europe	2021-01-01	1
Europe	2021-01-01	1
Europe	2021-01-01	1
Europe	2021-01-01	1
Europe	2021-01-01	1
Europe	2021-01-01	1
Europe	2021-01-01	1
Europe	2021-01-01	1
Europe	2021-01-01	1
Europe	2021-01-01	1
Europe	2021-01-01	1
Europe	2021-01-01	1
Europe	2021-01-01	1
Europe	2021-01-01	1
Europe	2021-01-01	1
Europe	2021-01-01	1
Europe	2021-01-01	1
Europe	2021-01-01	0
Europe	2021-01-01	0
Europe	2021-01-01	1
Europe	2021-01-01	1
Europe	2021-01-01	1
Europe	2021-01-01	1
Europe	2021-01-01	1
Europe	2021-01-01	1
Europe	2021-01-01	1
Europe	2021-01-01	0
Europe	2021-01-01	1
Europe	2021-01-01	1
Europe	2021-01-01	1
Europe	2021-01-01	1
Europe	2021-01-01	1
Europe	2021-01-01	1
Europe	2021-01-01	1
Europe	2021-01-01	1
Europe	2021-01-01	1
Europe	2021-01-01	1
Europe	2021-01-01	0
Europe	2021-01-01	1
Europe	2021-01-01	1
Europe	2021-01-01	1
Europe	2021-01-01	1
Europe	2021-01-01	1
Europe	2021-01-01	1
Europe	2021-01-01	1
Europe	2021-01-01	1
Europe	2021-01-01	1
Europe	2021-01-01	1
Europe	2021-01-01	1
Europe	2021-01-01	1
Europe	2021-01-01	1
Europe	2021-01-01	1
Europe	2021-01-01	1
Europe	2021-01-01	1
Europe	2021-01-01	1
Europe	2021-01-01	1
Europe	2021-01-01	1
Europe	2021-01-01	0
Europe	2021-01-01	1
Europe	2021-01-01	1
Europe	2021-01-01	1
Europe	2021-01-01	1
Europe	2021-01-01	1
Europe	2021-01-01	1
Europe	2021-01-01	1
Europe	2021-01-01	1
Europe	2021-01-01	1
Europe	2021-01-01	1
Europe	2021-01-01	1
Europe	2021-01-01	1
Europe	2021-01-01	1
Europe	2021-01-01	1
Europe	2021-01-01	1
Europe	2021-01-01	1
Europe	2021-01-01	1
Europe	2021-01-01	1
Europe	2021-01-01	1
Europe	2021-01-01	1
Europe	2021-01-01	1
Europe	2021-01-01	1
Europe	2021-01-01	1
Europe	2021-01-01	0
Europe	2021-01-01	1
Europe	2021-01-01	0
Europe	2021-01-01	1
Europe	2021-01-01	1
Europe	2021-01-01	1
Europe	2021-01-01	1
Europe	2021-01-01	1
Europe	2021-01-01	1
Europe	2021-01-01	1
Europe	2021-01-01	1
Europe	2021-01-01	0
Europe	2021-01-01	0
Europe	2021-01-01	0
Europe	2021-01-01	0
Europe	2021-01-01	1
Europe	2021-01-01	1
Europe	2021-01-01	1
Europe	2021-01-01	1
Europe	2021-01-01	1
Europe	2021-01-01	1
Europe	2021-01-01	0
Europe	2021-01-01	0
Europe	2021-01-01	1
Europe	2021-01-01	1
Europe	2021-01-01	0
Europe	2021-01-01	1
Europe	2021-01-01	1
Europe	2021-01-01	1
Europe	2021-01-01	1
Europe	2021-01-01	1
Europe	2021-01-01	1
Europe	2021-01-01	0
Europe	2021-01-01	1
Europe	2021-01-01	0
Europe	2021-01-01	1
Europe	2021-01-01	1
Europe	2021-01-01	1
Europe	2021-01-01	1
Europe	2021-01-01	1
Europe	2021-01-01	1
Europe	2021-01-01	1
Europe	2021-01-01	1
Europe	2021-01-01	1
Europe	2021-01-01	1
Europe	2021-01-01	1
Europe	2021-01-01	1
Europe	2021-01-01	1
Europe	2021-01-01	1
Europe	2021-01-01	1
Europe	2021-01-01	1
Europe	2021-01-01	1
Europe	2021-01-01	1
Europe	2021-01-01	1
Europe	2021-01-01	1
Europe	2021-01-01	1
Europe	2021-01-01	1
Europe	2021-01-01	1
Europe	2021-01-01	1
Europe	2021-01-01	1
Europe	2021-01-01	0
Europe	2021-01-01	1
Europe	2021-01-01	1
Europe	2021-01-01	1
Europe	2021-01-01	1
Europe	2021-01-01	1
Europe	2021-01-01	1
Europe	2021-01-01	1
Europe	2021-01-01	1
Europe	2021-01-01	1
Europe	2021-01-01	1
Europe	2021-01-01	1
Europe	2021-01-01	0
Europe	2021-02-01	1
Europe	2021-02-01	0
Europe	2021-02-01	1
Europe	2021-02-01	0
Europe	2021-02-01	1
Europe	2021-02-01	1
Europe	2021-02-01	1
Europe	2021-02-01	1
Europe	2021-02-01	0
Europe	2021-02-01	0
Europe	2021-02-01	1
Europe	2021-02-01	1
Europe	2021-02-01	1
Europe	2021-02-01	1
Europe	2021-02-01	1
Europe	2021-02-01	0
Europe	2021-02-01	0
Europe	2021-02-01	1
Europe	2021-02-01	1
Europe	2021-02-01	1
Europe	2021-02-01	1
Europe	2021-02-01	1
Europe	2021-02-01	1
Europe	2021-02-01	1
Europe	2021-02-01	1
Europe	2021-02-01	1
Europe	2021-02-01	1
Europe	2021-02-01	1
Europe	2021-02-01	1
Europe	2021-02-01	0
Europe	2021-02-01	1
Europe	2021-02-01	1
Europe	2021-02-01	1
Europe	2021-02-01	0
Europe	2021-02-01	1
Europe	2021-02-01	0
Europe	2021-02-01	1
Europe	2021-02-01	1
Europe	2021-05-01	0
Europe	2021-05-01	0
Europe	2021-05-01	0
Europe	2021-05-01	0
Europe	2021-05-01	0
Europe	2021-05-01	0
Europe	2021-05-01	0
Europe	2021-05-01	0
Europe	2021-05-01	0
Europe	2021-05-01	0
Europe	2021-05-01	0
Europe	2021-05-01	0
Europe	2021-05-01	0
Europe	2021-05-01	1
Europe	2021-05-01	0
Europe	2021-05-01	0
Europe	2021-05-01	0
Europe	2021-05-01	0
Europe	2021-05-01	0
Europe	2021-05-01	1
Europe	2021-05-01	0
Europe	2021-05-01	0
Europe	2021-05-01	0
Europe	2021-05-01	0
Europe	2021-05-01	0
Europe	2021-05-01	0
Europe	2021-05-01	0
Europe	2021-05-01	0
Europe	2021-05-01	1
Europe	2021-05-01	0
Europe	2021-05-01	1
Europe	2021-05-01	0
Europe	2021-05-01	0
Europe	2021-05-01	0
Europe	2021-05-01	1
Europe	2021-05-01	1
Europe	2021-05-01	1
Europe	2021-05-01	1
Europe	2021-11-01	0
Europe	2021-12-01	0
Europe	2021-12-01	0
Europe	2021-12-01	0
Europe	2021-12-01	0
Europe	2021-12-01	0
Europe	2021-12-01	0
Europe	2021-12-01	0
Europe	2021-12-01	0
Europe	2021-12-01	0
Europe	2021-12-01	1
Europe	2021-12-01	0
Europe	2021-12-01	1
Europe	2021-12-01	0
Europe	2021-12-01	0
Europe	2021-12-01	0
Europe	2021-12-01	1
Europe	2021-12-01	1
Europe	2021-12-01	1
Europe	2021-12-01	1
Europe	2021-12-01	1
Europe	2021-12-01	1
Europe	2021-12-01	1
Europe	2021-12-01	1
Europe	2021-12-01	1
Europe	2021-12-01	1
Europe	2021-12-01	1
Europe	2021-12-01	1
Europe	2021-12-01	1
Europe	2021-12-01	1
Europe	2022-01-01	1
Europe	2022-01-01	1
Europe	2022-01-01	0
Europe	2022-01-01	1
Europe	2022-01-01	1
Europe	2022-01-01	1
Europe	2022-01-01	1
Europe	2022-01-01	1
Europe	2022-01-01	1
Europe	2022-01-01	0
Europe	2022-01-01	1
Europe	2022-01-01	1
Europe	2022-01-01	1
Europe	2022-01-01	1
Europe	2022-01-01	0
Europe	2022-01-01	1
Europe	2022-01-01	1
Europe	2022-01-01	1
Europe	2022-01-01	0
Europe	2022-01-01	0
Europe	2022-01-01	1
Europe	2022-01-01	1
Europe	2022-01-01	1
Europe	2022-01-01	1
Europe	2022-01-01	1
Europe	2022-01-01	1
Europe	2022-01-01	0
Europe	2022-01-01	1
Europe	2022-01-01	1
Europe	2022-01-01	1
Europe	2022-01-01	1
Europe	2022-01-01	1
Europe	2022-01-01	0
Europe	2022-01-01	1
Europe	2022-01-01	1
Europe	2022-01-01	1
Europe	2022-01-01	1
Europe	2022-01-01	1
Europe	2022-01-01	1
Europe	2022-01-01	1
Europe	2022-01-01	1
Europe	2022-01-01	1
Europe	2022-01-01	0
Europe	2022-01-01	1
Europe	2022-01-01	0
Europe	2022-01-01	0
Europe	2022-01-01	0
Europe	2022-01-01	1
Europe	2022-01-01	1
Europe	2022-01-01	1
Europe	2022-01-01	0
Europe	2022-01-01	1
Europe	2022-01-01	1
Europe	2022-01-01	1
Europe	2022-01-01	1
Europe	2022-01-01	1
Europe	2022-01-01	1
Europe	2022-01-01	1
Europe	2022-01-01	1
Europe	2022-01-01	1
Europe	2022-01-01	1
Europe	2022-01-01	1
Europe	2022-01-01	1
Europe	2022-01-01	1
Europe	2022-01-01	1
Europe	2022-01-01	1
Europe	2022-01-01	1
Europe	2022-01-01	0
Europe	2022-01-01	1
Europe	2022-01-01	1
Europe	2022-01-01	0
Europe	2022-01-01	0
Europe	2022-01-01	1
Europe	2022-01-01	1
Europe	2022-01-01	1
Europe	2022-01-01	1
Europe	2022-01-01	0
Europe	2022-01-01	1
Europe	2022-01-01	1
Europe	2022-01-01	1
Europe	2022-01-01	1
Europe	2022-01-01	1
Europe	2022-01-01	1
Europe	2022-01-01	0
Europe	2022-01-01	1
Europe	2022-01-01	0
Europe	2022-01-01	1
Europe	2022-01-01	1
Europe	2022-01-01	1
Europe	2022-01-01	1
Europe	2022-01-01	1
Europe	2022-01-01	1
Europe	2022-01-01	1
Europe	2022-01-01	1
Europe	2022-01-01	0
Europe	2022-01-01	0
Europe	2022-01-01	0
Europe	2022-01-01	0
Europe	2022-01-01	1
Europe	2022-01-01	1
Europe	2022-01-01	1
Europe	2022-01-01	1
Europe	2022-01-01	1
Europe	2022-01-01	1
Europe	2022-01-01	1
Europe	2022-01-01	1
Europe	2022-01-01	1
Europe	2022-01-01	1
Europe	2022-01-01	0
Europe	2022-01-01	1
Europe	2022-01-01	0
Europe	2022-01-01	0
Europe	2022-01-01	1
Europe	2022-01-01	1
Europe	2022-01-01	1
Europe	2022-01-01	1
Europe	2022-01-01	1
Europe	2022-01-01	1
Europe	2022-01-01	1
Europe	2022-01-01	1
Europe	2022-01-01	1
Europe	2022-01-01	1
Europe	2022-01-01	0
Europe	2022-01-01	1
Europe	2022-01-01	1
Europe	2022-01-01	0
Europe	2022-01-01	0
Europe	2022-01-01	1
Europe	2022-01-01	0
Europe	2022-01-01	0
Europe	2022-01-01	1
Europe	2022-01-01	1
Europe	2022-01-01	1
Europe	2022-01-01	1
Europe	2022-01-01	1
Europe	2022-01-01	1
Europe	2022-01-01	1
Europe	2022-01-01	1
Europe	2022-01-01	0
Europe	2022-01-01	1
Europe	2022-01-01	1
Europe	2022-01-01	1
Europe	2022-01-01	1
Europe	2022-01-01	1
Europe	2022-01-01	1
Europe	2022-01-01	1
Europe	2022-01-01	1
Europe	2022-01-01	1
Europe	2022-01-01	1
Europe	2022-01-01	1
Europe	2022-01-01	1
Europe	2022-01-01	1
Europe	2022-01-01	1
Europe	2022-01-01	1
Europe	2022-01-01	0
Europe	2022-01-01	0
Europe	2022-01-01	1
Europe	2022-01-01	0
Europe	2022-01-01	0
Europe	2022-01-01	1
Europe	2022-01-01	1
Europe	2022-01-01	1
Europe	2022-01-01	1
Europe	2022-01-01	1
Europe	2022-01-01	0
Europe	2022-01-01	1
Europe	2022-01-01	1
Europe	2022-01-01	1
Europe	2022-02-01	0
Europe	2022-02-01	1
Europe	2022-02-01	1
Europe	2022-02-01	0
Europe	2022-02-01	0
Europe	2022-02-01	1
Europe	2022-02-01	1
Europe	2022-02-01	1
Europe	2022-02-01	1
Europe	2022-02-01	1
Europe	2022-02-01	1
Europe	2022-02-01	1
Europe	2022-02-01	1
Europe	2022-02-01	0
Europe	2022-02-01	0
Europe	2022-02-01	0
Europe	2022-02-01	1
Europe	2022-02-01	0
Europe	2022-02-01	1
Europe	2022-02-01	1
Europe	2022-02-01	0
Europe	2022-02-01	1
Europe	2022-02-01	1
Europe	2022-02-01	1
Europe	2022-02-01	1
Europe	2022-02-01	0
Europe	2022-02-01	1
Europe	2022-02-01	0
Europe	2022-02-01	1
Europe	2022-02-01	1
Europe	2022-02-01	1
Europe	2022-02-01	1
Europe	2022-02-01	1
Europe	2022-02-01	1
Europe	2022-02-01	1
Europe	2022-02-01	1
Europe	2022-02-01	0
Europe	2022-02-01	1
Europe	2022-02-01	1
Europe	2022-02-01	0
Europe	2022-02-01	1
Europe	2022-02-01	0
Europe	2022-02-01	1
Europe	2022-02-01	0
Europe	2022-02-01	0
Europe	2022-02-01	0
Europe	2022-02-01	1
Europe	2022-02-01	1
Europe	2022-02-01	1
Europe	2022-02-01	1
Europe	2022-02-01	1
Europe	2022-02-01	1
Europe	2022-02-01	1
Europe	2022-02-01	1
Europe	2022-02-01	1
Europe	2022-02-01	1
Europe	2022-02-01	1
Europe	2022-02-01	1
Europe	2022-02-01	1
Europe	2022-02-01	1
Europe	2022-02-01	1
Europe	2022-02-01	1
Europe	2022-02-01	0
Europe	2022-02-01	0
Europe	2022-02-01	0
Europe	2022-02-01	1
Europe	2022-02-01	0
Europe	2022-02-01	1
Europe	2022-02-01	1
Europe	2022-02-01	1
Europe	2022-02-01	1
Europe	2022-02-01	0
Europe	2022-02-01	0
Europe	2022-02-01	1
Europe	2022-02-01	1
Europe	2022-02-01	1
Europe	2022-02-01	1
Europe	2022-02-01	1
Europe	2022-02-01	1
Europe	2022-02-01	1
Europe	2022-02-01	1
Europe	2022-02-01	1
Europe	2022-02-01	1
Europe	2022-02-01	1
Europe	2022-02-01	1
Europe	2022-02-01	1
Europe	2022-02-01	1
Europe	2022-02-01	1
Europe	2022-02-01	1
Europe	2022-02-01	1
Europe	2022-02-01	1
Europe	2022-02-01	0
Europe	2022-02-01	0
Europe	2022-02-01	1
Europe	2022-02-01	1
Europe	2022-02-01	0
Europe	2022-02-01	1
Europe	2022-02-01	1
Europe	2022-02-01	1
Europe	2022-02-01	1
Europe	2022-02-01	0
Europe	2022-02-01	0
Europe	2022-02-01	1
Europe	2022-02-01	1
Europe	2022-02-01	1
Europe	2022-02-01	1
Europe	2022-02-01	1
Europe	2022-02-01	1
Europe	2022-02-01	1
Europe	2022-02-01	1
Europe	2022-02-01	1
Europe	2022-02-01	1
Europe	2022-02-01	1
Europe	2022-02-01	1
Europe	2022-02-01	1
Europe	2022-02-01	1
Europe	2022-02-01	1
Europe	2022-02-01	1
Europe	2022-02-01	1
Europe	2022-02-01	1
Europe	2022-02-01	0
Europe	2022-02-01	1
Europe	2022-02-01	0
Europe	2022-02-01	1
Europe	2022-02-01	1
Europe	2022-02-01	1
Europe	2022-02-01	1
Europe	2022-02-01	1
Europe	2022-02-01	0
Europe	2022-02-01	1
Europe	2022-02-01	1
Europe	2022-02-01	1
Europe	2022-02-01	0
Europe	2022-02-01	1
Europe	2022-02-01	1
Europe	2022-02-01	1
Europe	2022-02-01	1
Europe	2022-02-01	1
Europe	2022-02-01	1
Europe	2022-02-01	1
Europe	2022-02-01	1
Europe	2022-02-01	0
Europe	2022-02-01	0
Europe	2022-02-01	0
Europe	2022-02-01	0
Europe	2022-02-01	0
Europe	2022-02-01	1
Europe	2022-02-01	0
Europe	2022-02-01	0
Europe	2022-02-01	0
Europe	2022-02-01	1
Europe	2022-02-01	1
Europe	2022-02-01	0
Europe	2022-02-01	0
Europe	2022-02-01	0
Europe	2022-02-01	0
Europe	2022-02-01	1
Europe	2022-02-01	0
Europe	2022-02-01	0
Europe	2022-02-01	1
Europe	2022-03-01	0
Europe	2022-03-01	0
Europe	2022-03-01	1
Europe	2022-03-01	1
Europe	2022-03-01	1
Europe	2022-03-01	1
Europe	2022-03-01	1
Europe	2022-03-01	1
Europe	2022-03-01	1
Europe	2022-03-01	1
Europe	2022-03-01	1
Europe	2022-03-01	1
Europe	2022-03-01	1
Europe	2022-03-01	1
Europe	2022-03-01	0
Europe	2022-03-01	1
Europe	2022-03-01	1
Europe	2022-03-01	1
Europe	2022-03-01	1
Europe	2022-03-01	1
Europe	2022-03-01	1
Europe	2022-03-01	1
Europe	2022-03-01	1
Europe	2022-03-01	1
Europe	2022-03-01	0
Europe	2022-03-01	1
Europe	2022-03-01	1
Europe	2022-03-01	1
Europe	2022-03-01	1
Europe	2022-03-01	1
Europe	2022-03-01	1
Europe	2022-03-01	1
Europe	2022-03-01	0
Europe	2022-03-01	0
Europe	2022-03-01	1
Europe	2022-03-01	0
Europe	2022-03-01	0
Europe	2022-03-01	0
Europe	2022-03-01	0
Europe	2022-03-01	0
Europe	2022-03-01	1
Europe	2022-03-01	1
Europe	2022-03-01	1
Europe	2022-03-01	0
Europe	2022-03-01	0
Europe	2022-03-01	0
Europe	2022-03-01	1
Europe	2022-03-01	1
Europe	2022-03-01	1
Europe	2022-03-01	1
Europe	2022-03-01	1
Europe	2022-03-01	1
Europe	2022-03-01	1
Europe	2022-03-01	1
Europe	2022-03-01	1
Europe	2022-03-01	1
Europe	2022-03-01	1
Europe	2022-03-01	1
Europe	2022-03-01	1
Europe	2022-03-01	1
Europe	2022-03-01	1
Europe	2022-03-01	1
Europe	2022-03-01	1
Europe	2022-03-01	1
Europe	2022-03-01	1
Europe	2022-03-01	1
Europe	2022-03-01	1
Europe	2022-03-01	1
Europe	2022-03-01	1
Europe	2022-03-01	0
Europe	2022-03-01	0
Europe	2022-03-01	0
Europe	2022-03-01	0
Europe	2022-03-01	1
Europe	2022-03-01	1
Europe	2022-03-01	1
Europe	2022-03-01	1
Europe	2022-03-01	1
Europe	2022-03-01	1
Europe	2022-03-01	1
Europe	2022-03-01	0
Europe	2022-03-01	1
Europe	2022-03-01	1
Europe	2022-03-01	0
Europe	2022-03-01	1
Europe	2022-03-01	1
Europe	2022-03-01	1
Europe	2022-03-01	1
Europe	2022-03-01	1
Europe	2022-03-01	0
Europe	2022-03-01	1
Europe	2022-03-01	1
Europe	2022-03-01	1
Europe	2022-03-01	1
Europe	2022-03-01	1
Europe	2022-03-01	1
Europe	2022-03-01	1
Europe	2022-03-01	1
Europe	2022-03-01	1
Europe	2022-03-01	1
Europe	2022-03-01	1
Europe	2022-03-01	1
Europe	2022-03-01	1
Europe	2022-03-01	1
Europe	2022-03-01	1
Europe	2022-03-01	1
Europe	2022-03-01	1
Europe	2022-03-01	1
Europe	2022-03-01	1
Europe	2022-03-01	1
Europe	2022-03-01	1
Europe	2022-03-01	1
Europe	2022-03-01	1
Europe	2022-03-01	1
Europe	2022-03-01	1
Europe	2022-03-01	1
Europe	2022-03-01	1
Europe	2022-03-01	1
Europe	2022-03-01	1
Europe	2022-03-01	1
Europe	2022-03-01	1
Europe	2022-03-01	1
Europe	2022-03-01	1
Europe	2022-03-01	1
Europe	2022-03-01	1
Europe	2022-03-01	1
Europe	2022-03-01	1
Europe	2022-03-01	1
Europe	2022-03-01	1
Europe	2022-03-01	1
Europe	2022-03-01	1
Europe	2022-03-01	1
Europe	2022-03-01	1
Europe	2022-03-01	1
Europe	2022-03-01	1
Europe	2022-03-01	1
Europe	2022-03-01	1
Europe	2022-03-01	1
Europe	2022-03-01	1
Europe	2022-03-01	1
Europe	2022-03-01	1
Europe	2022-03-01	1
Europe	2022-03-01	1
Europe	2022-03-01	1
Europe	2022-03-01	1
Europe	2022-03-01	1
Europe	2022-03-01	1
Europe	2022-03-01	1
Europe	2022-03-01	1
Europe	2022-03-01	1
Europe	2022-03-01	1
Europe	2022-03-01	1
Europe	2022-03-01	1
Europe	2022-03-01	1
Europe	2022-03-01	1
Europe	2022-03-01	0
Europe	2022-03-01	0
Europe	2022-03-01	0
Europe	2022-03-01	1
Europe	2022-03-01	1
Europe	2022-03-01	1
Europe	2022-03-01	1
Europe	2022-03-01	1
Europe	2022-03-01	1
Europe	2022-03-01	1
Europe	2022-03-01	1
Europe	2022-03-01	1
Europe	2022-03-01	1
Europe	2022-03-01	1
Europe	2022-03-01	1
Europe	2022-03-01	1
Europe	2022-03-01	1
Europe	2022-03-01	1
Europe	2022-03-01	1
Europe	2022-03-01	1
Europe	2022-03-01	1
Europe	2022-03-01	1
Europe	2022-03-01	1
Europe	2022-03-01	1
Europe	2022-03-01	1
Europe	2022-03-01	1
Europe	2022-03-01	1
Europe	2022-03-01	1
Europe	2022-03-01	1
Europe	2022-03-01	1
Europe	2022-03-01	1
Europe	2022-03-01	1
Europe	2022-03-01	1
Europe	2022-03-01	1
Europe	2022-03-01	1
Europe	2022-03-01	1
Europe	2022-03-01	1
Europe	2022-03-01	1
Europe	2022-03-01	1
Europe	2022-03-01	1
Europe	2022-03-01	1
Europe	2022-03-01	1
Europe	2022-03-01	1
Europe	2022-03-01	1
Europe	2022-03-01	1
Europe	2022-03-01	1
Europe	2022-03-01	0
Europe	2022-03-01	1
Europe	2022-03-01	1
Europe	2022-03-01	1
Europe	2022-03-01	1
Europe	2022-03-01	1
Europe	2022-03-01	1
Europe	2022-03-01	1
Europe	2022-03-01	1
Europe	2022-03-01	1
Europe	2022-03-01	1
Europe	2022-03-01	1
Europe	2022-03-01	1
Europe	2022-03-01	1
Europe	2022-03-01	1
Europe	2022-03-01	0
Europe	2022-03-01	1
Europe	2022-03-01	1
Europe	2022-03-01	1
Europe	2022-03-01	1
Europe	2022-03-01	1
Europe	2022-03-01	1
Europe	2022-03-01	1
Europe	2022-03-01	1
Europe	2022-03-01	1
Europe	2022-03-01	1
Europe	2022-03-01	1
Europe	2022-03-01	1
Europe	2022-03-01	1
Europe	2022-03-01	1
Europe	2022-03-01	1
Europe	2022-03-01	1
Europe	2022-03-01	1
Europe	2022-03-01	1
Europe	2022-03-01	0
Europe	2022-03-01	1
Europe	2022-03-01	1
Europe	2022-03-01	0
Europe	2022-03-01	1
Europe	2022-03-01	1
Europe	2022-03-01	1
Europe	2022-03-01	1
Europe	2022-03-01	1
Europe	2022-03-01	1
Europe	2022-03-01	1
Europe	2022-03-01	1
Europe	2022-03-01	1
Europe	2022-03-01	1
Europe	2022-03-01	1
Europe	2022-03-01	1
Europe	2022-03-01	1
Europe	2022-03-01	1
Europe	2022-03-01	1
Europe	2022-03-01	1
Europe	2022-03-01	1
Europe	2022-03-01	1
Europe	2022-03-01	1
Europe	2022-03-01	1
Europe	2022-03-01	1
Europe	2022-03-01	1
Europe	2022-03-01	1
Europe	2022-03-01	1
Europe	2022-03-01	1
Europe	2022-03-01	1
Europe	2022-03-01	1
Europe	2022-03-01	1
Europe	2022-03-01	1
Europe	2022-03-01	1
Europe	2022-03-01	1
Europe	2022-03-01	1
Europe	2022-03-01	1
Europe	2022-03-01	1
Europe	2022-03-01	1
Europe	2022-03-01	1
Europe	2022-03-01	1
Europe	2022-03-01	1
Europe	2022-03-01	0
Europe	2022-03-01	0
Europe	2022-03-01	1
Europe	2022-03-01	1
Europe	2022-03-01	1
Europe	2022-03-01	1
Europe	2022-03-01	1
Europe	2022-03-01	1
Europe	2022-03-01	1
Europe	2022-03-01	1
Europe	2022-03-01	1
Europe	2022-03-01	1
Europe	2022-03-01	1
Europe	2022-03-01	1
Europe	2022-03-01	1
Europe	2022-03-01	0
Europe	2022-03-01	1
Europe	2022-03-01	1
Europe	2022-03-01	1
Europe	2022-03-01	1
Europe	2022-03-01	1
Europe	2022-03-01	1
Europe	2022-03-01	1
Europe	2022-03-01	1
Europe	2022-03-01	1
Europe	2022-03-01	1
Europe	2022-03-01	1
Europe	2022-03-01	1
Europe	2022-03-01	1
Europe	2022-03-01	1
Europe	2022-03-01	1
Europe	2022-03-01	1
Europe	2022-03-01	1
Europe	2022-03-01	1
Europe	2022-03-01	1
Europe	2022-03-01	0
Europe	2022-03-01	1
Europe	2022-03-01	1
Europe	2022-03-01	1
Europe	2022-03-01	1
Europe	2022-03-01	1
Europe	2022-03-01	1
Europe	2022-03-01	1
Europe	2022-03-01	1
Europe	2022-03-01	1
Europe	2022-03-01	1
Europe	2022-03-01	1
Europe	2022-03-01	1
Europe	2022-03-01	1
Europe	2022-03-01	1
Europe	2022-03-01	1
Europe	2022-03-01	1
Europe	2022-03-01	1
Europe	2022-03-01	1
Europe	2022-03-01	1
Europe	2022-03-01	1
Europe	2022-03-01	1
Europe	2022-03-01	1
Europe	2022-03-01	1
Europe	2022-03-01	1
Europe	2022-03-01	1
Europe	2022-03-01	1
Europe	2022-03-01	1
Europe	2022-03-01	1
Europe	2022-03-01	1
Europe	2022-03-01	1
Europe	2022-03-01	1
Europe	2022-03-01	1
Europe	2022-03-01	1
Europe	2022-03-01	1
Europe	2022-03-01	1
Europe	2022-03-01	1
Europe	2022-03-01	0
Europe	2022-03-01	1
Europe	2022-03-01	1
Europe	2022-03-01	1
Europe	2022-03-01	1
Europe	2022-03-01	1
Europe	2022-03-01	1
Europe	2022-03-01	1
Europe	2022-03-01	1
Europe	2022-03-01	1
Europe	2022-03-01	1
Europe	2022-03-01	1
Europe	2022-03-01	1
Europe	2022-03-01	0
Europe	2022-03-01	1
Europe	2022-03-01	1
Europe	2022-03-01	1
Europe	2022-03-01	1
Europe	2022-03-01	1
Europe	2022-03-01	1
Europe	2022-03-01	1
Europe	2022-03-01	1
Europe	2022-03-01	1
Europe	2022-03-01	1
Europe	2022-03-01	1
Europe	2022-03-01	1
Europe	2022-03-01	1
Europe	2022-03-01	1
Europe	2022-03-01	1
Europe	2022-03-01	1
Europe	2022-03-01	1
Europe	2022-03-01	1
Europe	2022-03-01	1
Europe	2022-03-01	1
Europe	2022-03-01	0
Europe	2022-03-01	0
Europe	2022-03-01	1
Europe	2022-03-01	0
Europe	2022-03-01	1
Europe	2022-03-01	1
Europe	2022-03-01	1
Europe	2022-03-01	1
Europe	2022-03-01	1
Europe	2022-03-01	1
Europe	2022-03-01	1
Europe	2022-03-01	1
Europe	2022-03-01	1
Europe	2022-03-01	1
Europe	2022-03-01	1
Europe	2022-03-01	1
Europe	2022-03-01	1
Europe	2022-03-01	1
Europe	2022-03-01	1
Europe	2022-03-01	0
Europe	2022-03-01	1
Europe	2022-03-01	0
Europe	2022-03-01	1
Europe	2022-03-01	0
Europe	2022-03-01	1
Europe	2022-03-01	1
Europe	2022-03-01	1
Europe	2022-03-01	1
Europe	2022-03-01	1
Europe	2022-03-01	1
Europe	2022-03-01	1
Europe	2022-03-01	1
Europe	2022-03-01	1
Europe	2022-03-01	1
Europe	2022-03-01	0
Europe	2022-03-01	1
Europe	2022-03-01	1
Europe	2022-03-01	1
Europe	2022-03-01	1
Europe	2022-03-01	1
Europe	2022-03-01	1
Europe	2022-03-01	1
Europe	2022-03-01	1
Europe	2022-03-01	1
Europe	2022-03-01	1
Europe	2022-03-01	1
Europe	2022-03-01	1
Europe	2022-03-01	0
Europe	2022-03-01	1
Europe	2022-03-01	1
Europe	2022-03-01	1
Europe	2022-03-01	1
Europe	2022-03-01	1
Europe	2022-03-01	1
Europe	2022-03-01	1
Europe	2022-03-01	1
Europe	2022-03-01	1
Europe	2022-03-01	1
Europe	2022-03-01	1
Europe	2022-03-01	1
Europe	2022-03-01	1
Europe	2022-03-01	1
Europe	2022-03-01	1
Europe	2022-03-01	1
Europe	2022-03-01	1
Europe	2022-03-01	1
Europe	2022-03-01	1
Europe	2022-03-01	1
Europe	2022-03-01	1
Europe	2022-03-01	1
Europe	2022-03-01	1
Europe	2022-03-01	1
Europe	2022-03-01	1
Europe	2022-03-01	1
Europe	2022-03-01	1
Europe	2022-03-01	1
Europe	2022-03-01	1
Europe	2022-03-01	1
Europe	2022-03-01	1
Europe	2022-03-01	1
Europe	2022-03-01	1
Europe	2022-03-01	1
Europe	2022-03-01	1
Europe	2022-03-01	1
Europe	2022-03-01	1
Europe	2022-03-01	1
Europe	2022-03-01	1
Europe	2022-03-01	1
Europe	2022-03-01	1
Europe	2022-03-01	1
Europe	2022-03-01	0
Europe	2022-03-01	1
Europe	2022-03-01	1
Europe	2022-03-01	1
Europe	2022-03-01	1
Europe	2022-03-01	1
Europe	2022-03-01	1
Europe	2022-03-01	1
Europe	2022-03-01	1
Europe	2022-03-01	1
Europe	2022-03-01	1
Europe	2022-03-01	1
Europe	2022-03-01	1
Europe	2022-03-01	1
Europe	2022-03-01	1
Europe	2022-03-01	1
Europe	2022-03-01	1
Europe	2022-03-01	1
Europe	2022-03-01	1
Europe	2022-03-01	1
Europe	2022-03-01	1
Europe	2022-03-01	0
Europe	2022-03-01	0
Europe	2022-03-01	0
Europe	2022-03-01	0
Europe	2022-03-01	0
Europe	2022-03-01	1
Europe	2022-03-01	1
Europe	2022-03-01	1
Europe	2022-03-01	1
Europe	2022-03-01	1
Europe	2022-03-01	1
Europe	2022-03-01	1
Europe	2022-03-01	1
Europe	2022-03-01	1
Europe	2022-03-01	1
Europe	2022-03-01	1
Europe	2022-03-01	1
Europe	2022-03-01	1
Europe	2022-03-01	1
Europe	2022-03-01	1
Europe	2022-03-01	1
Europe	2022-03-01	1
Europe	2022-03-01	1
Europe	2022-03-01	1
Europe	2022-03-01	0
Europe	2022-03-01	1
Europe	2022-03-01	1
Europe	2022-03-01	1
Europe	2022-03-01	1
Europe	2022-03-01	1
Europe	2022-03-01	0
Europe	2022-03-01	0
Europe	2022-03-01	1
Europe	2022-03-01	1
Europe	2022-03-01	1
Europe	2022-03-01	1
Europe	2022-03-01	1
Europe	2022-03-01	1
Europe	2022-03-01	1
Europe	2022-03-01	1
Europe	2022-03-01	1
Europe	2022-03-01	1
Europe	2022-03-01	1
Europe	2022-03-01	1
Europe	2022-03-01	1
Europe	2022-03-01	1
Europe	2022-03-01	0
Europe	2022-03-01	1
Europe	2022-03-01	1
Europe	2022-03-01	1
Europe	2022-03-01	1
Europe	2022-03-01	0
Europe	2022-03-01	1
Europe	2022-03-01	1
Europe	2022-03-01	1
Europe	2022-03-01	0
Europe	2022-03-01	0
Europe	2022-03-01	0
Europe	2022-03-01	0
Europe	2022-03-01	1
Europe	2022-03-01	1
Europe	2022-03-01	1
Europe	2022-03-01	0
Europe	2022-03-01	1
Europe	2022-03-01	1
Europe	2022-03-01	1
Europe	2022-03-01	1
Europe	2022-03-01	1
Europe	2022-03-01	1
Europe	2022-03-01	1
Europe	2022-03-01	0
Europe	2022-03-01	1
Europe	2022-03-01	1
Europe	2022-03-01	0
Europe	2022-03-01	0
Europe	2022-03-01	0
Europe	2022-03-01	1
Europe	2022-03-01	1
Europe	2022-03-01	0
Europe	2022-03-01	1
Europe	2022-03-01	1
Europe	2022-03-01	0
Europe	2022-03-01	1
Europe	2022-03-01	0
Europe	2022-03-01	1
Europe	2022-03-01	1
Europe	2022-03-01	1
Europe	2022-03-01	0
Europe	2022-03-01	1
Europe	2022-03-01	1
Europe	2022-03-01	1
Europe	2022-03-01	1
Europe	2022-03-01	1
Europe	2022-03-01	1
Europe	2022-03-01	1
Europe	2022-03-01	0
Europe	2022-03-01	1
Europe	2022-03-01	1
Europe	2022-03-01	1
Europe	2022-03-01	1
Europe	2022-03-01	1
Europe	2022-03-01	0
Europe	2022-03-01	1
Europe	2022-03-01	1
Europe	2022-03-01	1
Europe	2022-03-01	1
Europe	2022-04-01	1
Europe	2022-04-01	1
Europe	2022-04-01	0
Europe	2022-04-01	1
Europe	2022-04-01	1
Europe	2022-04-01	1
Europe	2022-04-01	1
Europe	2022-04-01	1
Europe	2022-04-01	1
Europe	2022-04-01	1
Europe	2022-04-01	1
Europe	2022-04-01	1
Europe	2022-04-01	0
Europe	2022-04-01	0
Europe	2022-04-01	1
Europe	2022-04-01	0
Europe	2022-04-01	0
Europe	2022-04-01	1
Europe	2022-04-01	1
Europe	2022-04-01	1
Europe	2022-04-01	1
Europe	2022-04-01	1
Europe	2022-04-01	0
Europe	2022-04-01	0
Europe	2022-04-01	1
Europe	2022-04-01	0
Europe	2022-04-01	0
Europe	2022-04-01	1
Europe	2022-04-01	1
Europe	2022-04-01	1
Europe	2022-04-01	1
Europe	2022-04-01	1
Europe	2022-04-01	1
Europe	2022-04-01	1
Europe	2022-04-01	0
Europe	2022-04-01	0
Europe	2022-04-01	1
Europe	2022-04-01	1
Europe	2022-04-01	0
Europe	2022-04-01	1
Europe	2022-04-01	1
Europe	2022-04-01	1
Europe	2022-04-01	1
Europe	2022-04-01	1
Europe	2022-04-01	1
Europe	2022-04-01	1
Europe	2022-04-01	1
Europe	2022-04-01	1
Europe	2022-04-01	1
Europe	2022-04-01	0
Europe	2022-04-01	1
Europe	2022-04-01	1
Europe	2022-04-01	0
Europe	2022-04-01	1
Europe	2022-04-01	0
Europe	2022-04-01	1
Europe	2022-04-01	0
Europe	2022-04-01	1
Europe	2022-04-01	0
Europe	2022-04-01	1
Europe	2022-04-01	0
Europe	2022-04-01	0
Europe	2022-04-01	0
Europe	2022-04-01	1
Europe	2022-04-01	0
Europe	2022-04-01	0
Europe	2022-04-01	0
Europe	2022-04-01	0
Europe	2022-04-01	0
Europe	2022-04-01	1
Europe	2022-04-01	0
Europe	2022-04-01	0
Europe	2022-04-01	1
Europe	2022-04-01	1
Europe	2022-04-01	1
Europe	2022-04-01	1
Europe	2022-04-01	0
Europe	2022-04-01	0
Europe	2022-04-01	0
Europe	2022-04-01	0
Europe	2022-04-01	0
Europe	2022-04-01	0
Europe	2022-04-01	1
Europe	2022-04-01	1
Europe	2022-04-01	1
Europe	2022-04-01	1
Europe	2022-04-01	0
Europe	2022-04-01	0
Europe	2022-04-01	1
Europe	2022-04-01	1
Europe	2022-04-01	1
Europe	2022-04-01	1
Europe	2022-04-01	1
Europe	2022-04-01	1
Europe	2022-04-01	1
Europe	2022-04-01	1
Europe	2022-04-01	1
Europe	2022-04-01	1
Europe	2022-04-01	1
Europe	2022-04-01	1
Europe	2022-04-01	1
Europe	2022-04-01	0
Europe	2022-04-01	1
Europe	2022-04-01	0
Europe	2022-04-01	0
Europe	2022-04-01	0
Europe	2022-04-01	0
Europe	2022-04-01	0
Europe	2022-04-01	1
Europe	2022-04-01	1
Europe	2022-04-01	1
Europe	2022-04-01	1
Europe	2022-04-01	1
Europe	2022-04-01	0
Europe	2022-04-01	1
Europe	2022-04-01	1
Europe	2022-04-01	1
Europe	2022-04-01	1
Europe	2022-04-01	1
Europe	2022-04-01	1
Europe	2022-04-01	1
Europe	2022-04-01	0
Europe	2022-04-01	0
Europe	2022-04-01	1
Europe	2022-04-01	1
Europe	2022-04-01	1
Europe	2022-04-01	1
Europe	2022-04-01	1
Europe	2022-04-01	0
Europe	2022-04-01	1
Europe	2022-04-01	1
Europe	2022-04-01	1
Europe	2022-04-01	0
Europe	2022-04-01	1
Europe	2022-04-01	0
Europe	2022-04-01	0
Europe	2022-04-01	1
Europe	2022-04-01	1
Europe	2022-04-01	1
Europe	2022-04-01	1
Europe	2022-04-01	1
Europe	2022-04-01	0
Europe	2022-04-01	1
Europe	2022-04-01	1
Europe	2022-04-01	0
Europe	2022-04-01	0
Europe	2022-04-01	0
Europe	2022-04-01	0
Europe	2022-04-01	1
Europe	2022-04-01	1
Europe	2022-04-01	1
Europe	2022-04-01	1
Europe	2022-04-01	1
Europe	2022-04-01	0
Europe	2022-04-01	0
Europe	2022-04-01	0
Europe	2022-04-01	0
Europe	2022-04-01	0
Europe	2022-04-01	0
Europe	2022-04-01	1
Europe	2022-04-01	1
Europe	2022-05-01	0
Europe	2022-05-01	0
Europe	2022-05-01	0
Europe	2022-05-01	1
Europe	2022-05-01	0
Europe	2022-05-01	0
Europe	2022-05-01	0
Europe	2022-05-01	0
Europe	2022-05-01	1
Europe	2022-05-01	0
Europe	2022-05-01	0
Europe	2022-05-01	0
Europe	2022-05-01	0
Europe	2022-05-01	0
Europe	2022-05-01	1
Europe	2022-05-01	1
Europe	2022-05-01	1
Europe	2022-05-01	1
Europe	2022-05-01	1
Europe	2022-05-01	1
Europe	2022-05-01	0
Europe	2022-05-01	1
Europe	2022-05-01	1
Europe	2022-05-01	0
Europe	2022-05-01	0
Europe	2022-05-01	0
Europe	2022-05-01	0
Europe	2022-05-01	0
Europe	2022-05-01	1
Europe	2022-05-01	1
Europe	2022-05-01	0
Europe	2022-05-01	1
Europe	2022-05-01	0
Europe	2022-05-01	1
Europe	2022-05-01	1
Europe	2022-05-01	1
Europe	2022-05-01	1
Europe	2022-05-01	1
Europe	2022-05-01	1
Europe	2022-05-01	1
Europe	2022-05-01	1
Europe	2022-05-01	1
[truncated: 4,268 more rows]

## Sheet: Figure S2
Figure S2
region	month	cluster		region: region of an ASF outbreak
Asia	2022-04-01	0		month: reporting month of an ASF outbreak (shown as month and year, not dates, to avoid the identification of individual outbreaks)
Asia	2022-12-01	0		cluster: whether or not an ASF outbreak is classified as occurring within spatiotemporal clusters (1 = Yes, 0 = No)
Asia	2022-12-01	0
Asia	2023-01-01	0
Asia	2023-04-01	0
Asia	2023-04-01	0
Asia	2023-04-01	0
Asia	2023-05-01	0
Asia	2023-05-01	0
Asia	2023-05-01	0
Asia	2023-05-01	0
Europe	2023-06-01	1
Europe	2023-07-01	1
Europe	2023-07-01	0
Europe	2023-07-01	1
Europe	2023-07-01	1
Europe	2023-07-01	1
Europe	2023-07-01	1
Europe	2023-07-01	1
Europe	2023-07-01	1
Europe	2023-07-01	1
Europe	2023-07-01	1
Europe	2023-07-01	1
Europe	2023-07-01	0
Europe	2023-07-01	1
Europe	2023-07-01	0
Europe	2023-07-01	1
Europe	2023-07-01	1
Europe	2023-07-01	1
Europe	2023-07-01	1
Europe	2023-07-01	0
Europe	2023-07-01	1
Europe	2023-07-01	1
Europe	2023-07-01	1
Europe	2023-07-01	1
Europe	2023-07-01	1
Europe	2023-07-01	1
Europe	2023-07-01	1
Europe	2023-07-01	0
Europe	2023-07-01	1
Europe	2023-07-01	1
Europe	2023-07-01	1
Europe	2023-07-01	0
Europe	2023-07-01	1
Europe	2023-07-01	0
Europe	2023-07-01	1
Europe	2023-07-01	1
Europe	2023-07-01	1
Europe	2023-07-01	1
Europe	2023-07-01	1
Europe	2023-07-01	1
Europe	2023-07-01	1
Europe	2023-07-01	1
Europe	2023-07-01	1
Europe	2023-07-01	0
Europe	2023-07-01	1
Europe	2023-07-01	1
Europe	2023-07-01	1
Europe	2023-07-01	1
Europe	2023-07-01	0
Europe	2023-07-01	1
Europe	2023-07-01	1
Europe	2023-07-01	1
Europe	2023-07-01	0
Europe	2023-07-01	0
Europe	2023-07-01	1
Europe	2023-07-01	1
Europe	2023-07-01	1
Europe	2023-07-01	1
Europe	2023-07-01	0
Europe	2023-07-01	1
Europe	2023-07-01	1
Europe	2023-07-01	0
Europe	2023-07-01	0
Europe	2023-07-01	1
Europe	2023-07-01	0
Europe	2023-07-01	0
Europe	2023-07-01	0
Europe	2023-07-01	1
Europe	2023-07-01	1
Europe	2023-07-01	1
Europe	2023-07-01	1
Europe	2023-07-01	1
Europe	2023-07-01	1
Europe	2023-07-01	0
Europe	2023-07-01	0
Europe	2023-07-01	0
Europe	2023-07-01	0
Europe	2023-07-01	1
Europe	2023-07-01	0
Europe	2023-07-01	0
Europe	2023-07-01	1
Europe	2023-07-01	1
Europe	2023-07-01	0
Europe	2023-07-01	0
Europe	2023-07-01	0
Europe	2023-07-01	0
Europe	2023-07-01	0
Europe	2023-07-01	0
Europe	2023-07-01	1
Europe	2023-07-01	0
Europe	2023-07-01	1
Europe	2023-07-01	0
Europe	2023-07-01	0
Europe	2023-07-01	1
Europe	2023-07-01	1
Europe	2023-07-01	1
Europe	2023-07-01	1
Europe	2023-07-01	1
Europe	2023-07-01	1
Europe	2023-07-01	1
Europe	2023-07-01	0
Europe	2023-07-01	1
Europe	2023-07-01	0
Europe	2023-07-01	1
Europe	2023-07-01	1
Europe	2023-07-01	1
Europe	2023-07-01	1
Europe	2023-07-01	1
Europe	2023-07-01	0
Europe	2023-07-01	1
Europe	2023-07-01	0
Europe	2023-07-01	0
Europe	2023-07-01	1
Europe	2023-07-01	0
Europe	2023-07-01	1
Europe	2023-07-01	0
Europe	2023-07-01	1
Europe	2023-07-01	0
Europe	2023-07-01	0
Europe	2023-07-01	1
Europe	2023-07-01	0
Europe	2023-07-01	0
Europe	2023-07-01	1
Europe	2023-07-01	0
Europe	2023-07-01	1
Europe	2023-07-01	1
Europe	2023-07-01	1
Europe	2023-07-01	1
Europe	2023-07-01	1
Europe	2023-07-01	1
Europe	2023-07-01	0
Europe	2023-07-01	0
Europe	2023-07-01	0
Europe	2023-07-01	0
Europe	2023-07-01	0
Europe	2023-07-01	0
Europe	2023-07-01	1
Europe	2023-07-01	1
Europe	2023-07-01	1
Europe	2023-07-01	1
Europe	2023-07-01	1
Europe	2023-07-01	1
Europe	2023-07-01	1
Europe	2023-07-01	0
Europe	2023-07-01	1
Europe	2023-07-01	0
Europe	2023-07-01	1
Europe	2023-07-01	0
Europe	2023-07-01	1
Europe	2023-07-01	0
Europe	2023-08-01	1
Europe	2023-08-01	1
Europe	2023-08-01	0
Europe	2023-08-01	0
Europe	2023-08-01	0
Europe	2023-08-01	0
Europe	2023-08-01	0
Europe	2023-08-01	1
Europe	2023-08-01	1
Europe	2023-08-01	1
Europe	2023-08-01	1
Europe	2023-08-01	1
Europe	2023-08-01	1
Europe	2023-08-01	0
Europe	2023-08-01	1
Europe	2023-08-01	1
Europe	2023-08-01	1
Europe	2023-08-01	0
Europe	2023-08-01	0
Europe	2023-08-01	0
Europe	2023-08-01	0
Europe	2023-08-01	1
Europe	2023-08-01	0
Europe	2023-08-01	0
Europe	2023-08-01	0
Europe	2023-08-01	0
Europe	2023-08-01	1
Europe	2023-08-01	0
Europe	2023-08-01	0
Europe	2023-08-01	0
Europe	2023-08-01	1
Europe	2023-08-01	0
Europe	2023-08-01	0
Europe	2023-08-01	0
Europe	2023-08-01	0
Europe	2023-08-01	0
Europe	2023-08-01	0
Europe	2023-08-01	1
Europe	2023-08-01	1
Europe	2023-08-01	0
Europe	2023-08-01	0
Europe	2023-08-01	0
Europe	2023-08-01	0
Europe	2023-08-01	1
Europe	2023-08-01	0
Europe	2023-08-01	1
Europe	2023-08-01	0
Europe	2023-08-01	0
Europe	2023-08-01	0
Europe	2023-08-01	0
Europe	2023-08-01	0
Europe	2023-08-01	0
Europe	2023-08-01	1
Europe	2023-08-01	1
Europe	2023-08-01	0
Europe	2023-08-01	0
Europe	2023-08-01	1
Europe	2023-08-01	0
Europe	2023-08-01	0
Europe	2023-08-01	0
Europe	2023-08-01	0
Europe	2023-08-01	1
Europe	2023-08-01	0
Europe	2023-08-01	0
Europe	2023-08-01	1
Europe	2023-08-01	1
Europe	2023-08-01	0
Europe	2023-08-01	0
Europe	2023-08-01	0
Europe	2023-08-01	0
Europe	2023-08-01	0
Europe	2023-08-01	0
Europe	2023-08-01	0
Europe	2023-08-01	0
Europe	2023-08-01	0
Europe	2023-08-01	0
Europe	2023-08-01	0
Europe	2023-08-01	1
Europe	2023-08-01	0
Europe	2023-08-01	0
Europe	2023-08-01	1
Europe	2023-08-01	0
Europe	2023-08-01	0
Europe	2023-08-01	1
Europe	2023-08-01	1
Europe	2023-08-01	1
Europe	2023-08-01	1
Europe	2023-08-01	1
Europe	2023-08-01	1
Europe	2023-08-01	1
Europe	2023-08-01	1
Europe	2023-08-01	1
Europe	2023-08-01	1
Europe	2023-08-01	1
Europe	2023-08-01	1
Europe	2023-08-01	1
Europe	2023-08-01	0
Europe	2023-08-01	0
Europe	2023-08-01	0
Europe	2023-08-01	0
Europe	2023-08-01	0
Europe	2023-08-01	0
Europe	2023-08-01	1
Europe	2023-08-01	0
Europe	2023-08-01	1
Europe	2023-08-01	0
Europe	2023-08-01	1
Europe	2023-08-01	0
Europe	2023-08-01	0
Europe	2023-08-01	1
Europe	2023-08-01	0
Europe	2023-08-01	1
Europe	2023-08-01	1
Europe	2023-08-01	0
Europe	2023-08-01	1
Europe	2023-08-01	0
Europe	2023-08-01	1
Europe	2023-08-01	0
Europe	2023-08-01	1
Europe	2023-08-01	0
Europe	2023-08-01	0
Europe	2023-08-01	0
Europe	2023-08-01	0
Europe	2023-08-01	0
Europe	2023-08-01	0
Europe	2023-08-01	0
Europe	2023-08-01	0
Europe	2023-08-01	1
Europe	2023-08-01	1
Europe	2023-08-01	1
Europe	2023-08-01	0
Europe	2023-08-01	0
Europe	2023-08-01	1
Europe	2023-08-01	0
Europe	2023-08-01	1
Europe	2023-08-01	0
Europe	2023-08-01	0
Europe	2023-08-01	0
Europe	2023-08-01	0
Europe	2023-08-01	0
Europe	2023-08-01	0
Europe	2023-08-01	0
Europe	2023-08-01	0
Europe	2023-08-01	0
Europe	2023-08-01	0
Europe	2023-08-01	0
Europe	2023-08-01	0
Europe	2023-08-01	0
Europe	2023-08-01	0
Europe	2023-08-01	0
Europe	2023-08-01	0
Europe	2023-08-01	0
Europe	2023-08-01	0
Europe	2023-08-01	0
Europe	2023-08-01	0
Europe	2023-08-01	1
Europe	2023-08-01	1
Europe	2023-08-01	1
Europe	2023-08-01	0
Europe	2023-08-01	0
Europe	2023-08-01	0
Europe	2023-08-01	1
Europe	2023-08-01	0
Europe	2023-08-01	1
Europe	2023-08-01	0
Europe	2023-08-01	0
Europe	2023-08-01	1
Europe	2023-08-01	0
Europe	2023-08-01	0
Europe	2023-08-01	0
Europe	2023-08-01	0
Europe	2023-08-01	0
Europe	2023-08-01	0
Europe	2023-08-01	0
Europe	2023-08-01	0
Europe	2023-08-01	0
Europe	2023-08-01	1
Europe	2023-08-01	1
Europe	2023-08-01	0
Europe	2023-08-01	1
Europe	2023-08-01	1
Europe	2023-08-01	1
Europe	2023-08-01	0
Europe	2023-08-01	1
Europe	2023-08-01	0
Europe	2023-08-01	0
Europe	2023-08-01	0
Europe	2023-08-01	0
Europe	2023-08-01	0
Europe	2023-08-01	0
Europe	2023-08-01	0
Europe	2023-08-01	0
Europe	2023-08-01	0
Europe	2023-08-01	0
Europe	2023-08-01	1
Europe	2023-08-01	0
Europe	2023-08-01	1
Europe	2023-08-01	1
Europe	2023-08-01	0
Europe	2023-08-01	0
Europe	2023-08-01	0
Europe	2023-08-01	1
Europe	2023-08-01	1
Europe	2023-08-01	0
Europe	2023-08-01	0
Europe	2023-08-01	1
Europe	2023-08-01	0
Europe	2023-08-01	0
Europe	2023-08-01	0
Europe	2023-08-01	0
Europe	2023-08-01	0
Europe	2023-08-01	0
Europe	2023-08-01	0
Europe	2023-08-01	0
Europe	2023-08-01	1
Europe	2023-08-01	1
Europe	2023-08-01	1
Europe	2023-08-01	1
Europe	2023-08-01	1
Europe	2023-08-01	1
Europe	2023-08-01	1
Europe	2023-08-01	1
Europe	2023-08-01	1
Europe	2023-08-01	1
Europe	2023-08-01	1
Europe	2023-08-01	0
Europe	2023-08-01	0
Europe	2023-08-01	1
Europe	2023-08-01	0
Europe	2023-08-01	0
Europe	2023-08-01	0
Europe	2023-08-01	1
Europe	2023-08-01	0
Europe	2023-08-01	0
Europe	2023-08-01	0
Europe	2023-08-01	1
Europe	2023-08-01	1
Europe	2023-08-01	1
Europe	2023-08-01	0
Europe	2023-08-01	1
Europe	2023-08-01	0
Europe	2023-08-01	1
Europe	2023-08-01	0
Europe	2023-09-01	1
Europe	2023-09-01	1
Europe	2023-09-01	0
Europe	2023-09-01	0
Europe	2023-09-01	0
Europe	2023-09-01	0
Europe	2023-09-01	0
Europe	2023-09-01	0
Europe	2023-09-01	0
Europe	2023-09-01	0
Europe	2023-09-01	0
Europe	2023-09-01	0
Europe	2023-09-01	0
Europe	2023-09-01	0
Europe	2023-09-01	0
Europe	2023-09-01	0
Europe	2023-09-01	0
Europe	2023-09-01	1
Europe	2023-09-01	0
Europe	2023-09-01	1
Europe	2023-09-01	1
Europe	2023-09-01	0
Europe	2023-09-01	1
Europe	2023-09-01	1
Europe	2023-09-01	0
Europe	2023-09-01	0
Europe	2023-09-01	0
Europe	2023-09-01	1
Europe	2023-09-01	1
Europe	2023-09-01	0
Europe	2023-09-01	0
Europe	2023-09-01	0
Europe	2023-09-01	0
Europe	2023-09-01	0
Europe	2023-09-01	0
Europe	2023-09-01	0
Europe	2023-09-01	0
Europe	2023-09-01	0
Europe	2023-09-01	0
Europe	2023-09-01	0
Europe	2023-09-01	1
Europe	2023-09-01	1
Europe	2023-09-01	1
Europe	2023-09-01	1
Europe	2023-09-01	0
Europe	2023-09-01	0
Europe	2023-09-01	0
Europe	2023-09-01	1
Europe	2023-09-01	1
Europe	2023-09-01	1
Europe	2023-09-01	1
Europe	2023-09-01	1
Europe	2023-09-01	1
Europe	2023-09-01	1
Europe	2023-09-01	1
Europe	2023-09-01	1
Europe	2023-09-01	0
Europe	2023-09-01	0
Europe	2023-09-01	0
Europe	2023-09-01	0
Europe	2023-09-01	0
Europe	2023-09-01	0
Europe	2023-09-01	0
Europe	2023-09-01	0
Europe	2023-09-01	0
Europe	2023-09-01	0
Europe	2023-09-01	0
Europe	2023-09-01	0
Europe	2023-09-01	1
Europe	2023-09-01	0
Europe	2023-09-01	1
Europe	2023-09-01	0
Europe	2023-09-01	1
Europe	2023-09-01	1
Europe	2023-09-01	1
Europe	2023-09-01	1
Europe	2023-09-01	0
Europe	2023-09-01	0
Europe	2023-09-01	0
Europe	2023-09-01	0
Europe	2023-09-01	0
Europe	2023-09-01	0
Europe	2023-09-01	0
Europe	2023-09-01	0
Europe	2023-09-01	1
Europe	2023-09-01	1
Europe	2023-09-01	1
Europe	2023-09-01	1
Europe	2023-09-01	1
Europe	2023-09-01	0
Europe	2023-09-01	0
Europe	2023-09-01	1
Europe	2023-09-01	0
Europe	2023-09-01	0
Europe	2023-09-01	0
Europe	2023-09-01	1
Europe	2023-09-01	0
Europe	2023-09-01	0
Europe	2023-09-01	0
Europe	2023-09-01	0
Europe	2023-09-01	0
Europe	2023-09-01	0
Europe	2023-09-01	0
Europe	2023-09-01	0
Europe	2023-09-01	1
Europe	2023-09-01	1
Europe	2023-09-01	1
Europe	2023-09-01	1
Europe	2023-09-01	1
Europe	2023-09-01	1
Europe	2023-09-01	0
Europe	2023-09-01	0
Europe	2023-09-01	0
Europe	2023-09-01	0
Europe	2023-09-01	0
Europe	2023-09-01	0
Europe	2023-09-01	1
Europe	2023-09-01	1
Europe	2023-09-01	1
Europe	2023-09-01	1
Europe	2023-09-01	1
Europe	2023-09-01	1
Europe	2023-09-01	1
Europe	2023-09-01	1
Europe	2023-09-01	1
Europe	2023-09-01	1
Europe	2023-09-01	1
Europe	2023-09-01	1
Europe	2023-09-01	1
Europe	2023-09-01	0
Europe	2023-09-01	0
Europe	2023-09-01	1
Europe	2023-09-01	1
Europe	2023-09-01	1
Europe	2023-09-01	1
Europe	2023-09-01	1
Europe	2023-09-01	1
Europe	2023-09-01	0
Europe	2023-09-01	1
Europe	2023-09-01	0
Europe	2023-09-01	1
Europe	2023-09-01	1
Europe	2023-09-01	1
Europe	2023-09-01	1
Europe	2023-09-01	1
Europe	2023-09-01	1
Europe	2023-09-01	0
Europe	2023-09-01	1
Europe	2023-09-01	1
Europe	2023-09-01	1
Europe	2023-09-01	1
Europe	2023-09-01	1
Europe	2023-09-01	0
Europe	2023-09-01	0
Europe	2023-09-01	0
Europe	2023-09-01	0
Europe	2023-09-01	0
Europe	2023-09-01	0
Europe	2023-09-01	0
Europe	2023-09-01	0
Europe	2023-09-01	0
Europe	2023-09-01	0
Europe	2023-09-01	0
Europe	2023-09-01	0
Europe	2023-09-01	0
Europe	2023-09-01	0
Europe	2023-09-01	0
Europe	2023-09-01	0
Europe	2023-09-01	1
Europe	2023-09-01	1
Europe	2023-09-01	0
Europe	2023-09-01	0
Europe	2023-09-01	1
Europe	2023-09-01	1
Europe	2023-09-01	1
Europe	2023-09-01	1
Europe	2023-09-01	0
Europe	2023-09-01	0
Europe	2023-09-01	1
Europe	2023-09-01	1
Europe	2023-09-01	1
Europe	2023-09-01	1
Europe	2023-09-01	1
Europe	2023-09-01	1
Europe	2023-09-01	1
Europe	2023-09-01	1
Europe	2023-09-01	1
Europe	2023-09-01	1
Europe	2023-09-01	1
Europe	2023-09-01	1
Europe	2023-09-01	1
Europe	2023-09-01	1
Europe	2023-09-01	1
Europe	2023-09-01	1
Europe	2023-09-01	0
Europe	2023-09-01	1
Europe	2023-09-01	1
Europe	2023-09-01	1
Europe	2023-09-01	0
Europe	2023-09-01	1
Europe	2023-09-01	1
Europe	2023-09-01	0
Europe	2023-09-01	0
Europe	2023-09-01	0
Europe	2023-09-01	0
Europe	2023-09-01	1
Europe	2023-09-01	0
Europe	2023-09-01	0
Europe	2023-09-01	0
Europe	2023-09-01	0
Europe	2023-09-01	0
Europe	2023-09-01	0
Europe	2023-09-01	0
Europe	2023-09-01	0
Europe	2023-09-01	0
Europe	2023-09-01	0
Europe	2023-09-01	1
Europe	2023-09-01	1
Europe	2023-09-01	1
Europe	2023-09-01	1
Europe	2023-09-01	1
Europe	2023-09-01	1
Europe	2023-09-01	1
Europe	2023-09-01	1
Europe	2023-09-01	1
Europe	2023-09-01	1
Europe	2023-09-01	1
Europe	2023-09-01	1
Europe	2023-09-01	1
Europe	2023-09-01	1
Europe	2023-09-01	1
Europe	2023-09-01	1
Europe	2023-09-01	1
Europe	2023-09-01	1
Europe	2023-09-01	1
Europe	2023-09-01	1
Europe	2023-09-01	1
Europe	2023-09-01	0
Europe	2023-09-01	0
Europe	2023-09-01	0
Europe	2023-09-01	0
Europe	2023-09-01	0
Europe	2023-09-01	0
Europe	2023-09-01	0
Europe	2023-09-01	1
Europe	2023-09-01	1
Europe	2023-09-01	1
Europe	2023-09-01	1
Europe	2023-09-01	1
Europe	2023-09-01	1
Europe	2023-09-01	0
Europe	2023-09-01	0
Europe	2023-09-01	0
Europe	2023-09-01	0
Europe	2023-09-01	0
Europe	2023-09-01	0
Europe	2023-09-01	0
Europe	2023-09-01	0
Europe	2023-09-01	0
Europe	2023-09-01	0
Europe	2023-09-01	0
Europe	2023-09-01	0
Europe	2023-09-01	0
Europe	2023-09-01	0
Europe	2023-09-01	0
Europe	2023-09-01	0
Europe	2023-09-01	0
Europe	2023-09-01	0
Europe	2023-09-01	0
Europe	2023-09-01	0
Europe	2023-09-01	0
Europe	2023-09-01	0
Europe	2023-09-01	0
Europe	2023-09-01	0
Europe	2023-09-01	1
Europe	2023-09-01	1
Europe	2023-09-01	1
Europe	2023-09-01	1
Europe	2023-09-01	1
Europe	2023-09-01	1
Europe	2023-09-01	1
Europe	2023-09-01	0
Europe	2023-09-01	1
Europe	2023-09-01	1
Europe	2023-09-01	1
Europe	2023-09-01	1
Europe	2023-09-01	0
Europe	2023-09-01	0
Europe	2023-09-01	0
Europe	2023-09-01	0
Europe	2023-09-01	0
Europe	2023-09-01	1
Europe	2023-09-01	1
Europe	2023-09-01	0
Europe	2023-09-01	0
Europe	2023-09-01	1
Europe	2023-09-01	1
Europe	2023-09-01	0
Europe	2023-09-01	0
Europe	2023-09-01	1
Europe	2023-09-01	1
Europe	2023-09-01	0
Europe	2023-09-01	1
Europe	2023-09-01	1
Europe	2023-09-01	1
Europe	2023-09-01	1
Europe	2023-09-01	0
Europe	2023-09-01	0
Europe	2023-09-01	1
Europe	2023-09-01	1
Europe	2023-09-01	1
Europe	2023-09-01	1
Europe	2023-09-01	1
Europe	2023-09-01	0
Europe	2023-10-01	1
Europe	2023-10-01	1
Europe	2023-10-01	1
Europe	2023-10-01	1
Europe	2023-10-01	1
Europe	2023-10-01	1
Europe	2023-10-01	1
Europe	2023-10-01	1
Europe	2023-10-01	1
Europe	2023-10-01	1
Europe	2023-10-01	1
Europe	2023-10-01	0
Europe	2023-10-01	0
Europe	2023-10-01	0
Europe	2023-10-01	0
Europe	2023-10-01	0
Europe	2023-10-01	1
Europe	2023-10-01	1
Europe	2023-10-01	1
Europe	2023-10-01	0
Europe	2023-10-01	0
Europe	2023-10-01	1
Europe	2023-10-01	0
Europe	2023-10-01	0
Europe	2023-10-01	1
Europe	2023-10-01	1
Europe	2023-10-01	1
Europe	2023-10-01	1
Europe	2023-10-01	0
Europe	2023-10-01	1
Europe	2023-10-01	1
Europe	2023-10-01	0
Europe	2023-10-01	0
Europe	2023-10-01	0
Europe	2023-10-01	1
Europe	2023-10-01	1
Europe	2023-10-01	1
Europe	2023-10-01	1
Europe	2023-10-01	0
Europe	2023-10-01	0
Europe	2023-10-01	1
Europe	2023-10-01	1
Europe	2023-10-01	1
Europe	2023-10-01	1
Europe	2023-10-01	1
Europe	2023-10-01	0
Europe	2023-10-01	0
Europe	2023-10-01	1
Europe	2023-10-01	1
Europe	2023-10-01	1
Europe	2023-10-01	1
Europe	2023-10-01	1
Europe	2023-10-01	1
Europe	2023-10-01	1
Europe	2023-10-01	1
Europe	2023-10-01	1
Europe	2023-10-01	1
Europe	2023-10-01	1
Europe	2023-10-01	0
Europe	2023-10-01	0
Europe	2023-10-01	0
Europe	2023-10-01	0
Europe	2023-10-01	0
Europe	2023-10-01	0
Europe	2023-10-01	0
Europe	2023-10-01	0
Europe	2023-10-01	0
Europe	2023-10-01	0
Europe	2023-10-01	1
Europe	2023-10-01	1
Europe	2023-10-01	0
Europe	2023-10-01	0
Europe	2023-10-01	0
Europe	2023-10-01	1
Europe	2023-10-01	1
Europe	2023-10-01	0
Europe	2023-10-01	1
Europe	2023-10-01	1
Europe	2023-10-01	1
Europe	2023-10-01	1
Europe	2023-10-01	1
Europe	2023-10-01	1
Europe	2023-10-01	1
Europe	2023-10-01	1
Europe	2023-10-01	0
Europe	2023-10-01	1
Europe	2023-10-01	1
Europe	2023-10-01	1
Europe	2023-10-01	1
Europe	2023-10-01	1
Europe	2023-10-01	1
Europe	2023-10-01	1
Europe	2023-10-01	1
Europe	2023-10-01	0
Europe	2023-10-01	0
Europe	2023-10-01	0
Europe	2023-10-01	0
Europe	2023-10-01	1
Europe	2023-10-01	1
Europe	2023-10-01	1
Europe	2023-10-01	1
Europe	2023-10-01	0
Europe	2023-10-01	0
Europe	2023-10-01	0
Europe	2023-10-01	1
Europe	2023-10-01	1
Europe	2023-10-01	1
Europe	2023-10-01	1
Europe	2023-10-01	1
Europe	2023-10-01	0
Europe	2023-10-01	0
Europe	2023-10-01	0
Europe	2023-10-01	0
Europe	2023-10-01	1
Europe	2023-10-01	1
Europe	2023-10-01	1
Europe	2023-10-01	1
Europe	2023-10-01	1
Europe	2023-10-01	1
Europe	2023-10-01	1
Europe	2023-10-01	0
Europe	2023-10-01	0
Europe	2023-10-01	0
Europe	2023-10-01	1
Europe	2023-10-01	1
Europe	2023-10-01	1
Europe	2023-10-01	1
Europe	2023-10-01	1
Europe	2023-10-01	1
Europe	2023-10-01	1
Europe	2023-10-01	1
Europe	2023-10-01	1
Europe	2023-10-01	1
Europe	2023-10-01	1
Europe	2023-10-01	0
Europe	2023-10-01	0
Europe	2023-10-01	0
Europe	2023-10-01	0
Europe	2023-10-01	0
Europe	2023-10-01	0
Europe	2023-10-01	0
Europe	2023-10-01	1
Europe	2023-10-01	1
Europe	2023-10-01	1
Europe	2023-10-01	1
Europe	2023-10-01	1
Europe	2023-10-01	1
Europe	2023-10-01	1
Europe	2023-10-01	1
Europe	2023-10-01	1
Europe	2023-10-01	0
Europe	2023-10-01	0
Europe	2023-10-01	1
Europe	2023-10-01	1
Europe	2023-10-01	1
Europe	2023-10-01	0
Europe	2023-10-01	0
Europe	2023-10-01	0
Europe	2023-10-01	0
Europe	2023-10-01	0
Europe	2023-10-01	0
Europe	2023-10-01	0
Europe	2023-10-01	1
Europe	2023-10-01	0
Europe	2023-10-01	0
Europe	2023-10-01	1
Europe	2023-10-01	0
Europe	2023-10-01	0
Europe	2023-10-01	1
Europe	2023-10-01	1
Europe	2023-10-01	1
Europe	2023-10-01	1
Europe	2023-10-01	0
Europe	2023-10-01	0
Europe	2023-10-01	0
Europe	2023-10-01	1
Europe	2023-10-01	1
Europe	2023-10-01	1
Europe	2023-10-01	1
Europe	2023-10-01	1
Europe	2023-10-01	1
Europe	2023-10-01	0
Europe	2023-10-01	1
Europe	2023-10-01	1
Europe	2023-10-01	1
Europe	2023-10-01	1
Europe	2023-10-01	1
Europe	2023-10-01	1
Europe	2023-10-01	1
Europe	2023-10-01	1
Europe	2023-10-01	1
Europe	2023-10-01	1
Europe	2023-10-01	0
Europe	2023-10-01	0
Europe	2023-10-01	0
Europe	2023-10-01	0
Europe	2023-10-01	0
Europe	2023-10-01	0
Europe	2023-10-01	0
Europe	2023-10-01	0
Europe	2023-10-01	0
Europe	2023-10-01	0
Europe	2023-10-01	1
Europe	2023-10-01	1
Europe	2023-10-01	1
Europe	2023-10-01	1
Europe	2023-10-01	1
Europe	2023-10-01	1
Europe	2023-10-01	1
Europe	2023-10-01	1
Europe	2023-10-01	1
Europe	2023-10-01	1
Europe	2023-10-01	1
Europe	2023-10-01	1
Europe	2023-10-01	0
Europe	2023-10-01	0
Europe	2023-10-01	0
Europe	2023-10-01	0
Europe	2023-10-01	1
Europe	2023-10-01	1
Europe	2023-10-01	1
Europe	2023-10-01	1
Europe	2023-10-01	1
Europe	2023-10-01	1
Europe	2023-10-01	1
Europe	2023-10-01	0
Europe	2023-10-01	0
Europe	2023-10-01	0
Europe	2023-10-01	0
Europe	2023-10-01	0
Europe	2023-10-01	0
Europe	2023-10-01	0
Europe	2023-10-01	0
Europe	2023-10-01	0
Europe	2023-10-01	0
Europe	2023-10-01	0
Europe	2023-10-01	0
Europe	2023-10-01	0
Europe	2023-10-01	0
Europe	2023-10-01	0
Europe	2023-10-01	0
Europe	2023-10-01	1
Europe	2023-10-01	0
Europe	2023-10-01	1
Europe	2023-10-01	0
Europe	2023-10-01	1
Europe	2023-10-01	1
Europe	2023-10-01	1
Europe	2023-10-01	1
Europe	2023-10-01	1
Europe	2023-10-01	1
Europe	2023-10-01	1
Europe	2023-10-01	1
Europe	2023-10-01	1
Europe	2023-10-01	1
Europe	2023-10-01	1
Europe	2023-10-01	1
Europe	2023-10-01	1
Europe	2023-10-01	0
Europe	2023-10-01	0
Europe	2023-10-01	1
Europe	2023-10-01	1
Europe	2023-10-01	1
Europe	2023-10-01	1
Europe	2023-10-01	1
Europe	2023-10-01	1
Europe	2023-10-01	1
Europe	2023-10-01	1
Europe	2023-10-01	1
Europe	2023-10-01	1
Europe	2023-10-01	1
Europe	2023-10-01	1
Europe	2023-10-01	0
Europe	2023-10-01	1
Europe	2023-10-01	1
Europe	2023-10-01	1
Europe	2023-10-01	1
Europe	2023-10-01	1
Europe	2023-10-01	1
Europe	2023-10-01	0
Europe	2023-10-01	1
Europe	2023-10-01	0
Europe	2023-10-01	0
Europe	2023-10-01	0
Europe	2023-10-01	0
Europe	2023-10-01	0
Europe	2023-10-01	0
Europe	2023-10-01	0
Europe	2023-10-01	0
Europe	2023-10-01	0
Europe	2023-10-01	0
Europe	2023-10-01	0
Europe	2023-10-01	0
Europe	2023-10-01	0
Europe	2023-10-01	1
Europe	2023-10-01	1
Europe	2023-10-01	1
Europe	2023-10-01	1
Europe	2023-10-01	1
Europe	2023-10-01	1
Europe	2023-10-01	0
Europe	2023-10-01	1
Europe	2023-10-01	1
Europe	2023-10-01	1
Europe	2023-10-01	1
Europe	2023-10-01	1
Europe	2023-10-01	0
Europe	2023-10-01	0
Europe	2023-10-01	0
Europe	2023-10-01	0
Europe	2023-10-01	0
Europe	2023-10-01	0
Europe	2023-10-01	1
Europe	2023-10-01	1
Europe	2023-10-01	1
Europe	2023-10-01	1
Europe	2023-10-01	1
Europe	2023-10-01	1
Europe	2023-10-01	1
Europe	2023-10-01	0
Europe	2023-10-01	0
Europe	2023-10-01	0
Europe	2023-10-01	0
Europe	2023-10-01	1
Europe	2023-10-01	1
Europe	2023-10-01	1
Europe	2023-10-01	1
Europe	2023-10-01	1
Europe	2023-10-01	1
Europe	2023-10-01	0
Europe	2023-10-01	1
Europe	2023-10-01	0
Europe	2023-10-01	0
Europe	2023-10-01	0
Europe	2023-10-01	0
Europe	2023-10-01	0
Europe	2023-10-01	0
Europe	2023-10-01	0
Europe	2023-10-01	0
Europe	2023-10-01	0
Europe	2023-10-01	0
Europe	2023-10-01	0
Europe	2023-10-01	0
Europe	2023-10-01	0
Europe	2023-10-01	0
Europe	2023-10-01	0
Europe	2023-10-01	0
Europe	2023-10-01	1
Europe	2023-10-01	0
Europe	2023-10-01	0
Europe	2023-10-01	0
Europe	2023-10-01	0
Europe	2023-10-01	1
Europe	2023-10-01	1
Europe	2023-10-01	1
Europe	2023-10-01	1
Europe	2023-10-01	1
Europe	2023-10-01	1
Europe	2023-10-01	1
Europe	2023-10-01	1
Europe	2023-10-01	1
Europe	2023-10-01	1
Europe	2023-10-01	1
Europe	2023-10-01	1
Europe	2023-10-01	1
Europe	2023-10-01	0
Europe	2023-10-01	0
Europe	2023-10-01	1
Europe	2023-10-01	1
Europe	2023-10-01	0
Europe	2023-10-01	1
Europe	2023-10-01	1
Europe	2023-10-01	1
Europe	2023-10-01	1
Europe	2023-10-01	0
Europe	2023-10-01	0
Europe	2023-10-01	0
Europe	2023-10-01	0
Europe	2023-10-01	0
Europe	2023-10-01	0
Europe	2023-10-01	0
Europe	2023-10-01	0
Europe	2023-10-01	0
Europe	2023-10-01	0
Europe	2023-10-01	0
Europe	2023-10-01	0
Europe	2023-10-01	1
Europe	2023-10-01	1
Europe	2023-10-01	1
Europe	2023-10-01	1
Europe	2023-10-01	0
Europe	2023-10-01	1
Europe	2023-10-01	0
Europe	2023-10-01	0
Europe	2023-10-01	1
Europe	2023-10-01	0
Europe	2023-10-01	0
Europe	2023-10-01	1
Europe	2023-10-01	1
Europe	2023-10-01	1
Europe	2023-10-01	0
Europe	2023-10-01	0
Europe	2023-10-01	0
Europe	2023-10-01	0
Europe	2023-10-01	0
Europe	2023-10-01	1
Europe	2023-10-01	1
Europe	2023-10-01	0
Europe	2023-10-01	1
Europe	2023-10-01	1
Europe	2023-10-01	1
Europe	2023-10-01	0
Europe	2023-10-01	1
Europe	2023-10-01	1
Europe	2023-10-01	1
Europe	2023-10-01	1
Europe	2023-10-01	0
Europe	2023-10-01	1
Europe	2023-10-01	0
Europe	2023-10-01	0
Europe	2023-10-01	0
Europe	2023-10-01	1
Europe	2023-10-01	0
Europe	2023-10-01	0
Europe	2023-10-01	0
Europe	2023-10-01	0
Europe	2023-10-01	1
Europe	2023-10-01	1
Europe	2023-10-01	0
Europe	2023-10-01	1
Europe	2023-10-01	1
Europe	2023-10-01	0
Europe	2023-10-01	1
Europe	2023-10-01	0
Europe	2023-10-01	1
Europe	2023-10-01	0
Europe	2023-10-01	0
Europe	2023-11-01	1
Europe	2023-11-01	1
Europe	2023-11-01	1
Europe	2023-11-01	1
Europe	2023-11-01	1
Europe	2023-11-01	1
Europe	2023-11-01	1
Europe	2023-11-01	1
Europe	2023-11-01	0
Europe	2023-11-01	0
Europe	2023-11-01	1
Europe	2023-11-01	1
Europe	2023-11-01	1
Europe	2023-11-01	1
Europe	2023-11-01	0
Europe	2023-11-01	0
Europe	2023-11-01	0
Europe	2023-11-01	0
Europe	2023-11-01	1
Europe	2023-11-01	1
Europe	2023-11-01	1
Europe	2023-11-01	1
Europe	2023-11-01	1
Europe	2023-11-01	1
Europe	2023-11-01	1
Europe	2023-11-01	1
Europe	2023-11-01	1
Europe	2023-11-01	0
Europe	2023-11-01	1
Europe	2023-11-01	1
Europe	2023-11-01	1
Europe	2023-11-01	1
Europe	2023-11-01	1
Europe	2023-11-01	1
Europe	2023-11-01	1
Europe	2023-11-01	1
Europe	2023-11-01	1
Europe	2023-11-01	1
Europe	2023-11-01	1
Europe	2023-11-01	1
Europe	2023-11-01	1
Europe	2023-11-01	0
Europe	2023-11-01	1
Europe	2023-11-01	1
Europe	2023-11-01	0
Europe	2023-11-01	1
Europe	2023-11-01	0
Europe	2023-11-01	0
Europe	2023-11-01	0
Europe	2023-11-01	0
Europe	2023-11-01	1
Europe	2023-11-01	0
Europe	2023-11-01	0
Europe	2023-11-01	1
Europe	2023-11-01	1
Europe	2023-11-01	0
Europe	2023-11-01	1
Europe	2023-11-01	1
Europe	2023-11-01	1
Europe	2023-11-01	0
Europe	2023-11-01	1
Europe	2023-11-01	1
Europe	2023-11-01	0
Europe	2023-11-01	1
Europe	2023-11-01	0
Europe	2023-11-01	0
Europe	2023-11-01	0
Europe	2023-11-01	0
Europe	2023-11-01	1
Europe	2023-11-01	0
Europe	2023-11-01	1
Europe	2023-11-01	1
Europe	2023-11-01	1
Europe	2023-12-01	1
Europe	2023-12-01	1
Europe	2023-12-01	1
Europe	2023-12-01	1
Europe	2023-12-01	1
Europe	2023-12-01	1
Europe	2023-12-01	1
Europe	2023-12-01	1
Europe	2023-12-01	1
Europe	2023-12-01	1
Europe	2023-12-01	1
Europe	2023-12-01	1
Europe	2023-12-01	1
Europe	2023-12-01	1
Europe	2023-12-01	1
Europe	2023-12-01	1
Europe	2023-12-01	0
Europe	2023-12-01	1
Europe	2023-12-01	1
Europe	2023-12-01	1
Europe	2023-12-01	1
Europe	2023-12-01	1
Europe	2023-12-01	1
Europe	2023-12-01	0
Europe	2023-12-01	1
Europe	2023-12-01	1
Europe	2023-12-01	1
Europe	2023-12-01	1
Europe	2023-12-01	1
Europe	2023-12-01	1
Europe	2023-12-01	1
Europe	2023-12-01	1
Europe	2023-12-01	1
Europe	2023-12-01	1
Europe	2023-12-01	1
Europe	2023-12-01	1
Europe	2023-12-01	1
Europe	2023-12-01	1
Europe	2023-12-01	1
Europe	2023-12-01	1
Europe	2023-12-01	1
Europe	2023-12-01	1
Europe	2023-12-01	0
Europe	2023-12-01	0
Europe	2023-12-01	0
Europe	2023-12-01	0
Europe	2023-12-01	0
Europe	2023-12-01	0
Europe	2023-12-01	0
Europe	2023-12-01	0
Europe	2023-12-01	1
Europe	2018-08-01	1
Europe	2019-07-01	1
Europe	2019-07-01	1
Europe	2019-07-01	0
Europe	2019-07-01	0
Europe	2019-07-01	1
Europe	2019-07-01	1
Europe	2019-07-01	1
Europe	2019-07-01	1
Europe	2019-07-01	0
Europe	2019-07-01	0
Europe	2019-07-01	1
Europe	2019-07-01	1
Europe	2019-07-01	1
Europe	2019-08-01	1
Europe	2019-08-01	0
Europe	2019-08-01	0
Europe	2019-08-01	1
Europe	2019-08-01	0
Europe	2019-08-01	1
Europe	2019-08-01	0
Europe	2019-08-01	0
Europe	2019-08-01	0
Europe	2019-08-01	1
Europe	2019-09-01	0
Europe	2019-09-01	0
Europe	2020-01-01	1
Europe	2022-02-01	0
Europe	2022-02-01	0
Europe	2019-07-01	0
Europe	2019-07-01	1
Europe	2019-08-01	1
Europe	2019-08-01	1
Europe	2019-08-01	1
Europe	2019-08-01	1
Europe	2019-08-01	1
Europe	2019-09-01	1
Europe	2019-09-01	1
Europe	2019-09-01	0
Europe	2019-10-01	1
Europe	2019-10-01	1
Europe	2019-10-01	1
Europe	2019-12-01	1
Europe	2020-01-01	1
Europe	2020-01-01	1
Europe	2020-01-01	1
Europe	2020-01-01	0
Europe	2020-01-01	1
Europe	2020-03-01	1
Europe	2020-03-01	1
Europe	2020-03-01	1
Europe	2020-03-01	1
Europe	2020-03-01	1
Europe	2020-06-01	1
Europe	2020-08-01	1
Europe	2020-10-01	0
Europe	2021-07-01	1
Europe	2021-08-01	0
Europe	2021-11-01	0
Asia	2018-09-01	0
Asia	2018-09-01	1
Asia	2018-10-01	1
Asia	2018-10-01	0
Asia	2018-11-01	0
Asia	2018-11-01	0
Asia	2018-11-01	0
Asia	2018-11-01	0
Asia	2018-12-01	0
Asia	2018-12-01	0
Asia	2018-12-01	0
Asia	2019-01-01	0
Asia	2019-01-01	0
Asia	2019-03-01	1
Asia	2019-04-01	0
Asia	2019-04-01	0
Asia	2019-05-01	0
Asia	2019-06-01	1
Asia	2019-06-01	1
Asia	2019-06-01	0
Asia	2019-08-01	0
Asia	2019-10-01	0
Asia	2018-08-01	1
Asia	2018-08-01	1
Asia	2018-08-01	0
Asia	2018-08-01	1
Asia	2018-09-01	1
Asia	2018-09-01	1
Asia	2018-09-01	1
Asia	2018-09-01	1
Asia	2018-09-01	0
Asia	2018-09-01	1
Asia	2018-09-01	1
Asia	2018-09-01	1
Asia	2018-09-01	1
Asia	2018-09-01	1
Asia	2018-09-01	1
Asia	2018-09-01	1
Asia	2018-09-01	1
Asia	2018-09-01	0
Asia	2018-09-01	1
Asia	2018-10-01	1
Asia	2018-10-01	1
Asia	2018-10-01	1
Asia	2018-10-01	1
Asia	2018-10-01	1
Asia	2018-10-01	1
Asia	2018-10-01	0
Asia	2018-10-01	0
Asia	2018-10-01	0
Asia	2018-10-01	0
Asia	2018-10-01	0
Asia	2018-10-01	0
Asia	2018-10-01	0
Asia	2018-10-01	0
Asia	2018-11-01	0
Asia	2018-11-01	0
Asia	2018-11-01	0
Asia	2018-11-01	0
Asia	2018-11-01	0
Asia	2018-11-01	0
Asia	2018-11-01	1
Asia	2018-11-01	0
Asia	2018-11-01	0
Asia	2018-11-01	0
Asia	2018-11-01	0
Asia	2018-11-01	0
Asia	2018-11-01	0
Asia	2018-11-01	0
Asia	2018-11-01	0
Asia	2018-12-01	0
Asia	2018-12-01	0
Asia	2018-12-01	0
Asia	2018-12-01	0
Asia	2018-12-01	0
Asia	2018-12-01	0
Asia	2018-12-01	0
Asia	2018-12-01	0
Asia	2018-12-01	0
Asia	2018-12-01	0
Asia	2018-12-01	0
Asia	2018-12-01	0
Asia	2019-02-01	0
Asia	2019-02-01	0
Asia	2019-02-01	0
Asia	2019-02-01	0
Asia	2019-03-01	0
Asia	2019-03-01	1
Asia	2019-03-01	1
Asia	2019-04-01	0
Asia	2019-04-01	0
Asia	2019-04-01	0
Asia	2019-04-01	0
Asia	2019-04-01	1
Asia	2019-04-01	0
Asia	2019-06-01	1
Asia	2019-07-01	1
Asia	2019-07-01	1
Asia	2019-07-01	0
Asia	2019-07-01	0
Asia	2019-08-01	0
Asia	2019-09-01	0
Asia	2019-11-01	0
Asia	2019-11-01	0
Asia	2020-03-01	0
Asia	2020-04-01	0
Asia	2020-04-01	0
Asia	2020-04-01	0
Asia	2020-06-01	0
Asia	2020-06-01	0
Asia	2021-01-01	0
Asia	2021-03-01	0
Asia	2021-03-01	0
Asia	2021-03-01	0
Asia	2021-03-01	0
Asia	2021-04-01	0
Asia	2021-05-01	0
Asia	2021-11-01	0
Asia	2022-02-01	0
Asia	2018-09-01	1
Asia	2018-09-01	1
Asia	2018-09-01	1
Asia	2018-10-01	1
Asia	2018-10-01	1
Asia	2018-10-01	1
Asia	2019-04-01	0
Asia	2019-04-01	0
Asia	2019-04-01	0
Asia	2019-04-01	0
Asia	2019-05-01	0
Asia	2019-05-01	0
Asia	2019-05-01	0
Asia	2019-06-01	1
Asia	2019-06-01	1
Asia	2020-03-01	0
Europe	2023-06-01	1
Europe	2023-06-01	1
Europe	2023-06-01	1
Europe	2023-06-01	1
Europe	2023-06-01	0
Europe	2023-06-01	1
Europe	2023-06-01	1
Europe	2023-07-01	1
Europe	2023-07-01	1
Europe	2023-07-01	1
Europe	2023-07-01	1
Europe	2023-07-01	0
Europe	2023-07-01	0
Europe	2023-07-01	0
Europe	2023-07-01	1
Europe	2023-07-01	0
Europe	2023-07-01	1
Europe	2023-07-01	1
Europe	2023-07-01	1
Europe	2023-07-01	1
Europe	2023-07-01	1
Europe	2023-07-01	1
Europe	2023-07-01	1
Europe	2023-07-01	0
Europe	2023-07-01	1
Europe	2023-07-01	1
Europe	2023-07-01	1
Europe	2023-07-01	0
Europe	2023-07-01	1
Europe	2023-07-01	1
Europe	2023-07-01	1
Europe	2023-07-01	1
Europe	2023-07-01	1
Europe	2023-07-01	1
Europe	2023-07-01	1
Europe	2023-07-01	0
Europe	2023-07-01	0
Europe	2023-07-01	1
Europe	2023-07-01	1
Europe	2023-07-01	1
Europe	2023-07-01	0
Europe	2023-07-01	1
Europe	2023-07-01	1
Europe	2023-07-01	0
Europe	2023-07-01	1
Europe	2023-07-01	1
Europe	2023-07-01	1
Europe	2023-07-01	1
Europe	2023-07-01	1
Europe	2023-07-01	1
Europe	2023-07-01	1
Europe	2023-07-01	1
Europe	2023-07-01	1
Europe	2023-07-01	1
Europe	2023-07-01	1
Europe	2023-07-01	1
Europe	2023-07-01	1
Europe	2023-07-01	1
Europe	2023-07-01	1
Europe	2023-07-01	1
Europe	2023-07-01	1
Europe	2023-07-01	1
Europe	2023-07-01	0
Europe	2023-08-01	1
Europe	2023-08-01	1
Europe	2023-08-01	1
Europe	2023-08-01	1
Europe	2023-08-01	1
Europe	2023-08-01	1
Europe	2023-08-01	1
Europe	2023-08-01	0
Europe	2023-08-01	1
Europe	2023-08-01	1
Europe	2023-08-01	1
Europe	2023-08-01	1
Europe	2023-08-01	1
Europe	2023-08-01	0
Europe	2023-08-01	1
Europe	2023-08-01	1
Europe	2023-08-01	0
Europe	2023-08-01	1
Europe	2023-08-01	1
Europe	2023-08-01	1
Europe	2023-08-01	1
Europe	2023-08-01	0
Europe	2023-08-01	1
Europe	2023-08-01	1
Europe	2023-08-01	1
Europe	2023-08-01	1
Europe	2023-08-01	0
Europe	2023-08-01	0
Europe	2023-08-01	1
Europe	2023-08-01	1
Europe	2023-08-01	1
Europe	2023-08-01	1
Europe	2023-08-01	1
Europe	2023-08-01	0
Europe	2023-08-01	0
Europe	2023-08-01	1
Europe	2023-08-01	1
Europe	2023-08-01	1
Europe	2023-08-01	1
Europe	2023-08-01	1
Europe	2023-08-01	0
Europe	2023-08-01	1
Europe	2023-08-01	0
Europe	2023-08-01	0
Europe	2023-08-01	1
Europe	2023-08-01	0
Europe	2023-08-01	0
Europe	2023-08-01	0
Europe	2023-08-01	1
Europe	2023-08-01	1
Europe	2023-08-01	1
Europe	2023-08-01	1
Europe	2023-08-01	1
Europe	2023-08-01	1
Europe	2023-08-01	0
Europe	2023-08-01	0
Europe	2023-08-01	1
Europe	2023-08-01	1
Europe	2023-08-01	1
Europe	2023-08-01	1
Europe	2023-08-01	1
Europe	2023-09-01	0
Europe	2023-09-01	1
Europe	2023-09-01	1
Europe	2023-09-01	0
Europe	2023-09-01	1
Europe	2023-10-01	1
Europe	2023-10-01	0
Europe	2023-10-01	1
Europe	2023-10-01	1
Europe	2023-10-01	1
Europe	2023-10-01	1
Europe	2023-10-01	1
Europe	2023-10-01	1
Europe	2023-10-01	1
Europe	2023-10-01	1
Europe	2023-10-01	1
Europe	2023-10-01	1
Europe	2023-10-01	1
Europe	2023-10-01	1
Europe	2023-11-01	1
Europe	2023-11-01	0
Europe	2023-11-01	1
Europe	2023-11-01	1
Europe	2023-11-01	1
Europe	2023-11-01	1
Europe	2023-11-01	1
Europe	2023-11-01	1
Europe	2023-11-01	1
Europe	2023-11-01	1
Europe	2023-11-01	1
Europe	2023-11-01	1
Europe	2023-11-01	1
Europe	2023-11-01	1
Europe	2023-11-01	1
Europe	2023-11-01	1
Europe	2023-11-01	1
Europe	2023-11-01	1
Europe	2023-11-01	1
Europe	2023-11-01	1
Europe	2023-11-01	1
Europe	2023-11-01	1
Europe	2023-11-01	1
Europe	2023-11-01	1
Europe	2023-11-01	1
Europe	2023-11-01	1
Europe	2023-11-01	1
Europe	2023-11-01	1
Europe	2023-11-01	1
Europe	2023-11-01	1
Europe	2023-11-01	1
Europe	2023-11-01	1
Europe	2023-11-01	1
Europe	2023-11-01	1
Europe	2023-11-01	1
Europe	2023-11-01	1
Europe	2023-11-01	1
Europe	2023-11-01	1
Europe	2023-11-01	1
Europe	2023-11-01	1
Europe	2023-11-01	1
Europe	2023-12-01	1
Americas	2021-07-01	1
Americas	2021-08-01	1
Americas	2021-08-01	1
Americas	2021-08-01	0
Americas	2021-08-01	0
Americas	2021-08-01	1
Americas	2021-08-01	1
Americas	2021-08-01	1
Americas	2021-08-01	1
Americas	2021-08-01	1
Americas	2021-08-01	1
Americas	2021-08-01	0
Americas	2021-08-01	0
Americas	2021-08-01	1
Americas	2021-08-01	0
Americas	2021-08-01	1
Americas	2021-08-01	1
Americas	2021-08-01	1
Americas	2021-08-01	1
Americas	2021-08-01	1
Americas	2021-09-01	1
Americas	2021-09-01	1
Americas	2021-09-01	1
Americas	2021-09-01	1
Americas	2021-09-01	1
Americas	2021-09-01	0
Americas	2021-09-01	0
Americas	2021-09-01	1
Americas	2021-09-01	1
Americas	2021-09-01	1
Americas	2021-09-01	1
Americas	2021-09-01	1
Americas	2021-09-01	1
Americas	2021-09-01	0
Americas	2021-09-01	1
Americas	2021-09-01	0
Americas	2021-09-01	1
Americas	2021-09-01	0
Americas	2021-09-01	0
Americas	2021-09-01	0
Americas	2021-09-01	1
Americas	2021-09-01	1
Americas	2021-09-01	0
Americas	2021-09-01	1
Americas	2021-09-01	1
Americas	2021-09-01	0
Americas	2021-09-01	0
Americas	2021-09-01	0
Americas	2021-09-01	0
Americas	2021-10-01	0
Americas	2021-10-01	0
Americas	2021-10-01	0
Americas	2021-10-01	1
Americas	2021-10-01	1
Americas	2021-10-01	1
Americas	2021-10-01	1
Americas	2021-10-01	0
Americas	2021-10-01	0
Americas	2021-10-01	1
Americas	2021-10-01	1
Americas	2021-10-01	1
Americas	2021-10-01	1
Americas	2021-10-01	0
Americas	2021-10-01	1
Americas	2021-10-01	1
Americas	2021-10-01	1
Americas	2021-10-01	0
Americas	2021-10-01	1
Americas	2021-10-01	1
Americas	2021-10-01	0
Americas	2021-10-01	0
Americas	2021-10-01	0
Americas	2021-10-01	1
Americas	2021-10-01	0
Americas	2021-10-01	1
Americas	2021-10-01	0
Americas	2021-10-01	0
Americas	2021-10-01	1
Americas	2021-10-01	1
Americas	2021-10-01	1
Americas	2021-10-01	1
Americas	2021-10-01	1
Americas	2021-10-01	1
Americas	2021-10-01	0
Americas	2021-10-01	0
Americas	2021-10-01	0
Americas	2021-10-01	0
Americas	2021-10-01	1
Americas	2021-10-01	1
Americas	2021-10-01	0
Americas	2021-10-01	0
Americas	2021-10-01	0
Americas	2021-10-01	0
Americas	2021-10-01	0
Americas	2021-10-01	1
Americas	2021-10-01	1
Americas	2021-10-01	1
Americas	2021-10-01	1
Americas	2021-10-01	1
Americas	2021-11-01	0
Americas	2021-11-01	1
Americas	2021-11-01	0
Americas	2021-11-01	0
Americas	2021-11-01	1
Americas	2021-11-01	1
Americas	2021-11-01	1
Americas	2021-11-01	1
Americas	2021-11-01	1
Americas	2021-11-01	1
Americas	2021-11-01	1
Americas	2021-11-01	1
Americas	2021-11-01	1
Americas	2021-11-01	1
Americas	2021-11-01	1
Americas	2021-11-01	1
Americas	2021-11-01	1
Americas	2021-11-01	1
Americas	2021-11-01	1
Americas	2021-11-01	0
Americas	2021-11-01	1
Americas	2021-11-01	1
Americas	2021-11-01	1
Americas	2021-11-01	1
Americas	2021-11-01	1
Americas	2021-11-01	1
Americas	2021-11-01	1
Americas	2021-11-01	1
Americas	2021-12-01	0
Americas	2021-12-01	0
Americas	2021-12-01	1
Americas	2021-12-01	1
Americas	2021-12-01	1
Americas	2021-12-01	1
Americas	2021-12-01	1
Americas	2021-12-01	1
Americas	2021-12-01	1
Americas	2021-12-01	1
Americas	2021-12-01	1
Americas	2021-12-01	1
Americas	2021-12-01	1
Americas	2021-12-01	1
Americas	2021-12-01	1
Americas	2021-12-01	1
Americas	2021-12-01	1
Americas	2022-02-01	1
Americas	2022-02-01	1
Americas	2022-02-01	1
Americas	2022-02-01	1
Americas	2022-02-01	1
Americas	2022-02-01	1
Americas	2022-02-01	1
Americas	2022-02-01	1
Americas	2022-02-01	1
Americas	2022-02-01	1
Americas	2022-02-01	1
Americas	2022-02-01	1
Americas	2022-02-01	1
Americas	2022-02-01	1
Americas	2022-02-01	1
Americas	2022-12-01	1
Americas	2022-12-01	1
Americas	2022-12-01	1
Americas	2022-12-01	0
Americas	2022-12-01	1
Americas	2022-12-01	1
Americas	2022-12-01	1
Americas	2022-12-01	1
Americas	2022-12-01	1
Americas	2022-12-01	1
Americas	2022-12-01	1
Americas	2022-12-01	1
Americas	2022-12-01	1
Americas	2022-12-01	0
Americas	2022-12-01	1
Americas	2022-12-01	1
Americas	2022-12-01	1
Americas	2022-12-01	0
Americas	2023-09-01	1
Americas	2023-09-01	1
Americas	2023-09-01	1
Americas	2023-09-01	0
Americas	2023-09-01	1
Americas	2023-09-01	1
Americas	2023-09-01	1
Americas	2023-09-01	1
Americas	2023-09-01	1
Americas	2023-09-01	1
Americas	2023-09-01	1
Americas	2023-09-01	1
Americas	2023-09-01	1
Americas	2023-09-01	1
Americas	2023-09-01	1
Americas	2023-09-01	1
Americas	2023-09-01	1
Americas	2023-09-01	1
Americas	2023-09-01	1
Americas	2023-09-01	0
Americas	2023-09-01	1
Americas	2023-09-01	1
Americas	2023-09-01	1
Americas	2023-09-01	1
Americas	2023-09-01	1
Americas	2023-09-01	1
Americas	2023-09-01	0
Americas	2023-09-01	1
Americas	2023-09-01	1
Americas	2023-09-01	1
Americas	2023-09-01	1
Americas	2023-09-01	1
Americas	2023-09-01	1
Americas	2023-09-01	1
Americas	2023-09-01	0
Americas	2023-09-01	1
Americas	2023-09-01	1
Americas	2021-09-01	1
Americas	2021-10-01	1
Americas	2021-10-01	1
Americas	2021-10-01	1
Americas	2021-11-01	1
Americas	2021-11-01	1
Americas	2021-11-01	1
Americas	2022-02-01	1
Americas	2022-02-01	1
Americas	2022-12-01	1
Americas	2022-12-01	1
Americas	2023-09-01	1
Americas	2023-09-01	1
Americas	2023-09-01	1
Americas	2021-09-01	0
Americas	2021-10-01	1
Americas	2021-10-01	1
Americas	2021-10-01	1
Americas	2021-10-01	1
Americas	2021-10-01	1
Americas	2021-10-01	1
Americas	2021-11-01	1
Americas	2021-11-01	1
Americas	2021-11-01	1
Americas	2021-11-01	1
Americas	2022-01-01	1
Americas	2022-01-01	1
Americas	2022-01-01	1
Americas	2022-01-01	1
Americas	2022-01-01	1
Americas	2022-01-01	1
Americas	2022-01-01	1
Americas	2022-01-01	1
Americas	2022-01-01	1
Americas	2022-01-01	1
Americas	2022-01-01	1
Americas	2022-01-01	1
Americas	2022-01-01	1
Americas	2022-01-01	1
Americas	2022-04-01	1
Americas	2022-04-01	1
Americas	2022-04-01	1
Americas	2022-04-01	1
Americas	2022-04-01	1
Asia	2021-11-01	1
Asia	2021-11-01	1
Asia	2021-11-01	1
Asia	2021-11-01	1
Asia	2021-11-01	1
Asia	2021-11-01	1
Asia	2021-11-01	1
Asia	2021-11-01	1
Asia	2021-11-01	1
Asia	2021-11-01	1
Asia	2021-11-01	1
Asia	2022-08-01	1
Asia	2022-08-01	1
Asia	2022-08-01	1
Asia	2022-08-01	1
Asia	2022-08-01	1
Asia	2022-08-01	1
Asia	2022-08-01	1
Asia	2022-08-01	1
Asia	2022-08-01	1
Asia	2022-08-01	1
Asia	2022-08-01	1
Europe	2022-06-01	0
Europe	2023-05-01	1
Europe	2023-05-01	1
Europe	2023-06-01	1
Europe	2023-06-01	1
Europe	2023-07-01	1
Europe	2023-08-01	1
Europe	2023-08-01	1
Europe	2023-08-01	1
Europe	2023-09-01	1
Europe	2023-09-01	1
Europe	2023-09-01	1
Europe	2023-09-01	1
Europe	2023-09-01	1
Europe	2023-10-01	1
Asia	2019-09-01	1
Asia	2019-09-01	1
Asia	2019-09-01	1
Asia	2019-09-01	1
Asia	2019-09-01	1
Asia	2019-09-01	1
Asia	2019-09-01	1
Asia	2019-10-01	1
Asia	2019-10-01	1
Asia	2019-10-01	1
Asia	2019-10-01	1
Asia	2019-10-01	0
Asia	2020-10-01	0
Asia	2020-10-01	0
Asia	2021-05-01	1
Asia	2021-08-01	1
Asia	2021-08-01	1
Asia	2021-08-01	1
Asia	2021-10-01	0
Asia	2022-05-01	0
Asia	2022-09-01	0
Asia	2022-09-01	0
Asia	2022-09-01	1
Asia	2019-06-01	1
Asia	2019-06-01	1
Asia	2019-06-01	1
Asia	2019-06-01	1
Asia	2019-06-01	1
Asia	2019-06-01	1
Asia	2019-07-01	1
Asia	2019-07-01	1
Asia	2019-08-01	0
Asia	2019-08-01	0
Asia	2019-08-01	0
Asia	2019-08-01	0
Asia	2019-08-01	1
Asia	2019-08-01	1
Asia	2019-08-01	1
Asia	2019-08-01	0
Asia	2019-08-01	0
Asia	2019-08-01	0
Asia	2019-08-01	0
Asia	2019-08-01	0
Asia	2019-08-01	0
Asia	2019-08-01	0
[truncated: 8,463 more rows]

## Sheet: Figure S3
Figure S3
country_id	avg_median	avg_lower	avg_upper	country_median	country_lower	country_upper	obs		country_id: country ID
1	30184.5	13285.4	57239.8	21516	7590.77	55026	24861		avg: the total number of deaths across all analysed outbreaks predicted by a model excluding the country variable but including other variables from the best-fitting model (lower: at the 2.5th percentile, upper: at the 97.5th percentile)
3	56660.5	29949	96305.1	36408	16472.8	84061.2	27399		country: the total number of deaths across all analysed outbreaks predicted by the best-fitting model including the country variable (lower: at the 2.5th percentile, upper: at the 97.5th percentile)
5	13290	5121.43	29771.8	11659	4124.55	42027.9	6206		obs: the total number of deaths across all analysed outbreaks in the data
6	13929	3542.6	34276.7	6208	1835.12	21720.8	5891
7	1088149	966923	1.21507e+06	374652	331647	424848	417531
8	218514	165751	284164	80312.5	60609.7	106905	61663
9	374224	309504	457506	319180	250270	429462	266035
10	381540	298252	476090	1.32123e+06	1.05859e+06	1.67805e+06	1285655
14	156468	111758	214164	15388	9739.55	23055.2	14363
16	295354	236902	380292	486978	383904	617641	446859
18	27558	11248.5	54892.3	28210	12713.1	64187.5	45115
21	29440.5	13143.7	57806.2	207992	103402	381353	212944
22	15427	5642.85	34202.2	30089.5	11490.3	75604.4	26360
24	314793	244455	412644	241807	186051	307865	239303
27	150396	108199	200358	422406	287873	596169	430313
28	138614	85107.2	214590	96707.5	58905.2	159779	149845
29	77856	36537.2	142801	16773.5	7104.25	41880.6	12897
30	51370.5	28084.9	87886.7	14160.5	7232	25429.6	12854
31	228938	164313	309277	14160.5	9819.9	20062.3	12411
33	182924	131511	252437	20454.5	11822.5	36156.3	19419
36	68544.5	39027.6	116986	106821	56844.2	196239	99463
37	234446	152987	343447	184580	117654	289632	157848
40	310750	229655	416805	336136	246412	457285	334423
41	231020	164082	322340	212800	148284	297873	197441
42	20814.5	6446.05	53753.3	46973.5	15484.1	143693	45160
43	36215	13626.3	87205.6	67909.5	24775.7	161239	75330
44	102960	67132.6	148633	230037	145903	350838	184774
45	9957.5	2051.3	28524.3	7514.5	1705.9	39178.5	5373
49	61622.5	32348.2	108598	78764.5	36780.5	177892	70601
50	12851	2610.38	33917.1	35422.5	9483.08	114466	50905
51	64204.5	34883.8	106142	71858	39023.5	126686	76111

## Sheet: Figure S4
Figure S4
country_id	avg_median	avg_lower	avg_upper	country_median	country_lower	country_upper	obs		country_id: country ID
5	558.5	225.975	1337.05	414.5	169.975	1042.2	441		avg: the total number of deaths across all analysed outbreaks predicted by a model excluding the country variable but including other variables from the best-fitting model (lower: at the 2.5th percentile, upper: at the 97.5th percentile)
7	402	140.95	964	117	39.95	288.025	310		country: the total number of deaths across all analysed outbreaks predicted by the best-fitting model including the country variable (lower: at the 2.5th percentile, upper: at the 97.5th percentile)
8	1803.5	1094.95	3153.12	1159.5	774.925	1732.12	1163		obs: the total number of deaths across all analysed outbreaks in the data
10	623	262.975	1571	1478.5	560.85	5420.1	412
16	1623	953.775	2571.15	1837	1126.85	2824.1	2035
17	379	115.825	1004.02	414	115.875	1200.75	397
18	4403	2732.8	7578.68	4791	2754.35	8911	3059
24	533.5	212.85	1296.08	448.5	205.975	949.2	259
28	13390.5	7804.5	21662.2	12458.5	6813.55	25159.7	5466
29	2591.5	1108.9	6515.32	986.5	389.9	2619.12	1121
32	1316	381.875	3901.22	2461.5	584.975	11286	2199
37	5725	2773.28	11572.1	5475.5	2512.12	14810.2	7337
39	71807	52885.6	98044.8	86974.5	63512.5	120194	83288
40	7974.5	4608	13972.5	10213.5	5594.62	19784.7	5940
44	1950.5	1080.85	3347.22	2444	1343.85	4244.57	2562
47	353.5	116	898.025	273	53.975	863.175	205
49	878	319.95	1965.55	688	199.9	1809.78	638
51	2330	1252.7	4509.68	2277	1172.95	4408.82	2931

## Sheet: Figure S5
Figure S5
country_id	avg_median	avg_lower	avg_upper	country_median	country_lower	country_upper	obs		country_id: country ID
3	905.5	592.975	1310.08	767	410.975	1565.03	638		avg: the total number of deaths across all analysed outbreaks predicted by a model excluding the country variable but including other variables from the best-fitting model (lower: at the 2.5th percentile, upper: at the 97.5th percentile)
4	722	558.95	929.125	869	608.9	1315.1	800		country: the total number of deaths across all analysed outbreaks predicted by the best-fitting model including the country variable (lower: at the 2.5th percentile, upper: at the 97.5th percentile)
10	163	82	281	233	120.975	448.5	229		obs: the total number of deaths across all analysed outbreaks in the data
11	264	139.975	446.125	454	205.925	984.025	292
16	3841	3279.93	4491.15	3730.5	3190.97	4384.1	3909
17	5990	5008.93	7110.27	3343.5	2763.82	4088.05	3718
18	3830	3080.65	4679.23	3341.5	2668.82	4099.45	3572
23	5147	4126.9	6350.15	2460.5	2005	2989	2397
25	700	394.9	1146.22	105	42.975	238	92
26	4325.5	3543.85	5237.02	6070.5	4864.82	7574	6344
33	539	347.975	790	51	19	109.025	47
35	3122	2478.9	3913.22	2746	1951.97	3701.25	2184
36	1298.5	922.875	1798.12	3193	2169.85	4616.2	3751
41	3728	3071.82	4464.15	6398.5	5260.82	7724.45	7803
46	489	279	794.05	432	209	788	223

## Sheet: Figure S6
Figure S6
country_id	avg_median	avg_lower	avg_upper	country_median	country_lower	country_upper	obs		country_id: country ID
2	2380	2148	2608	551	452	673	551		avg: the total number of deaths across all analysed outbreaks predicted by a model excluding the country variable but including other variables from the best-fitting model (lower: at the 2.5th percentile, upper: at the 97.5th percentile)
3	38	19.975	64	49	21.975	86.025	64		country: the total number of deaths across all analysed outbreaks predicted by the best-fitting model including the country variable (lower: at the 2.5th percentile, upper: at the 97.5th percentile)
11	20	8	40.025	42	17	80.025	36		obs: the total number of deaths across all analysed outbreaks in the data
12	28	14	49.025	41	18	76.025	35
13	148.5	102.975	207	257	183.975	351.025	248
15	46	21	76	41	19	80	44
16	34	18	54.025	49	30	77.025	60
17	7934.5	7486	8428.12	7718.5	7275.8	8170.27	8068
18	1225	1083.9	1371.08	2183	1940.97	2433	2184
19	652.5	549.975	778.025	595	495.975	711	596
20	7	1	18	13	3	37.025	11
23	397	307.975	505	550	451.975	661	592
26	62	31	104.025	190	116	293	171
28	34	11.975	63	74	39	132	76
41	83	46.975	127.05	327	226	463.075	272
46	523	420.975	631	870.5	669.975	1097.1	923
48	51.5	23.975	88	163	96.975	279.075	166

[truncated: 6 more sheets: Figure S7, Figure S8, Figure S9, Figure S10, Figure S11, Figure S12]
